# Supplementary material for: Thyroid Hormones Regulate Zebrafish Melanogenesis in a Gender-Specific Manner
Source: PLoS One. 2016 Nov 10;11(11):e0166152. doi: 10.1371/journal.pone.0166152 (PMC5104317; doi:10.1371/journal.pone.0166152)
Supplement: S1 Text — number of melanophores in the Dorsal 2 (D2), Ventral 1 (V1), Ventral 2 (V2) or Dorsal 2 + Ventral 1+Ventral 2 (D2+V1+V2) stripes after T3 treatment according to fish gender. See material and method for details. (XLSX) [file pone.0166152.s004.xlsx]

## Sheet: Hoja1
		Ctrl_male	T3_male	Ctrl female	T3 female		Ctrl_male	T3_male	Ctrl female	T3 female		Ctrl_male	T3_male	Ctrl female	T3 female		Ctrl_male	T3_male	Ctrl female	T3 female
1	Dorsal 2 (D2)	86	56	97	67	Ventral 1 (V1)	80	54	95	51	Ventral 2 (V2)	34	13	67	40	D1+V1+V2	200	123	259	158
2	Dorsal 2 (D2)	99	50	108	32	Ventral 1 (V1)	87	45	103	34	Ventral 2 (V2)	35	13	76	8	D1+V1+V2	221	108	287	74
3	Dorsal 2 (D2)	73	75	86	75	Ventral 1 (V1)	63	59	90	55	Ventral 2 (V2)	29	24	66	23	D1+V1+V2	165	158	242	153
4	Dorsal 2 (D2)	85	47	80	67	Ventral 1 (V1)	78	35	76	56	Ventral 2 (V2)	54	12	41	11	D1+V1+V2	217	94	197	134
5	Dorsal 2 (D2)	75	15	93	52	Ventral 1 (V1)	84	18	101	36	Ventral 2 (V2)	38	15	49	27	D1+V1+V2	197	48	243	115
6	Dorsal 2 (D2)	106	28	111	61	Ventral 1 (V1)	93	44	117	42	Ventral 2 (V2)	27	9	62	3	D1+V1+V2	226	81	290	106
7	Dorsal 2 (D2)	81	37	132	103	Ventral 1 (V1)	43	27	136	95	Ventral 2 (V2)	41	7	67	6	D1+V1+V2	165	71	335	204
8	Dorsal 2 (D2)	124	94	165	86	Ventral 1 (V1)	68	54	104	41	Ventral 2 (V2)	37	3	56	13	D1+V1+V2	229	151	325	140
9	Dorsal 2 (D2)	107	55	107	98	Ventral 1 (V1)	67	27	92	53	Ventral 2 (V2)	32	8	40	4	D1+V1+V2	206	90	239	155
10	Dorsal 2 (D2)	122	79	141	95	Ventral 1 (V1)	101	47	104	53	Ventral 2 (V2)	32	2	43	0	D1+V1+V2	255	128	288	148
11	Dorsal 2 (D2)	132	98		95	Ventral 1 (V1)	90	62		62	Ventral 2 (V2)	28	4		6	D1+V1+V2	250	164		163
			62			Ventral 1 (V1)		34			Ventral 2 (V2)		3			D1+V1+V2		99
Promedio		99.0909	58	112	75.5455		77.6364	42.1667	101.8	52.5455		35.1818	9.41667	56.7	12.8182		211.909	109.583	270.5	140.909
SEM		6.25002	7.29778	8.41823	6.69649		4.94382	4.03926	5.12033	5.02243		2.29156	1.84825	4.04434	3.69476		8.89684	10.437	13.41	10.2562
n		11	12	10	11		11	12	10	11	12	11	12	10	11	12	11	12	10	11
