# Supplementary material for: Thyroid Hormones Regulate Zebrafish Melanogenesis in a Gender-Specific Manner
Source: PLoS One. 2016 Nov 10;11(11):e0166152. doi: 10.1371/journal.pone.0166152 (PMC5104317; doi:10.1371/journal.pone.0166152)
Supplement: S2 Text — Quantification of T3 plasma levels in zebrafish after oral administration of the hormone according to the fish gender. See material and method for details. (XLSX) [file pone.0166152.s005.xlsx]

## Sheet: Sheet 1
<>	1	2	3	4	5	6	7	8	9	10	11	12
A	0.41	0.142	0.417	0.364	0.53	0.37	0.084	0.332		Blank=	0.058
B	0.651	0.157	0.424	0.051	0.442	0.352	0.105	0.228
C	0.499	0.096	0.414	0.639	0.66	0.182	0.205	0.142
D	0.513	0.197	0.372	0.636	0.108	0.186	0.136	0.129
E	0.32	0.439	0.39	0.569	0.111	0.079	0.1	0.1
F	0.359	0.371	0.453	0.379	0.196	0.094	0.318	0.103
G	0.184	0.392	0.517	0.412	0.366	0.109	0.443	0.31
H	0.166	0.063	0.497	0.375	0.378	0.108	0.059	0.059
							Constant (a)		1.3486
							Slope		-1.3784
							Correlation coef (r^2)		0.97879
											Lineal		Sigmoidea
Sample	pg/ml	abs 1	abs 2	abs 3	average	Bi/B0	% Bi/B0	ln dosis	LogitBi	Dose (pg/ml)	Eje X	Eje Y	Eje Y	average	desvest			Background subtracted values
STD 0	0	0.593			0.593	1	100	#NUM!	#DIV/0!	#DIV/0!			#DIV/0!				<>	1	2	3	4	5	6	7	8
STD 1	1.4	0.441			0.441	0.743676	74.3676	0.336472	1.06516	1.22829	0.336472	1.06516	74.3676				A	0.352	0.084	0.359	0.306	0.472	0.312	0.026	0.274
STD 2	3.1	0.262			0.262	0.441821	44.1821	1.1314	-0.233774	3.15182	1.1314	-0.233774	44.1821				B	0.593	0.099	0.366	-0.007	0.384	0.294	0.047	0.17
STD 3	5.4	0.126			0.126	0.212479	21.2479	1.6864	-1.31005	6.8812	1.6864	-1.40324	19.7302				C	0.441	0.038	0.356	0.581	0.602	0.124	0.147	0.084
STD 4	8.6		0.099		0.099	0.166948	16.6948	2.15176	-1.60742	8.538	2.15176	-1.60742	16.6948				D	0.455	0.139	0.314	0.578	0.05	0.128	0.078	0.071
STD 5	21	0.038			0.038	0.0640809	6.40809	3.04452	-2.68138	18.6094	3.04452	-2.68138	6.40809				E	0.262	0.381	0.332	0.511	0.053	0.021	0.042	0.042
S6																	F	0.301	0.313	0.395	0.321	0.138	0.036	0.26	0.045
S7																	G	0.126	0.334	0.459	0.354	0.308	0.051	0.385	0.252
																	H	0.108	0.005	0.439	0.317	0.32	0.05	0.001	0.001
SAMPLE CALCULATIONS:
-		-	-		-	-	-		-	-	-	-
Muestra		Bi	Bi		Bi (DO)	Bi/B0	Bi/B0		LogitBi	Dose	Dilución	[final]
		(DO)	(DO)		average		(%)			(pg/ml)		(pg/ml)
-		-	-		-	-	-		-	-	-	-
Wt female 1		0.381	0.313		0.347	0.58516	58.516		0.343993	2.07264	50	103.632
Wt female 2		0.334			0.334	0.563238	56.3238		0.254313	2.21197	100	221.197
Wt female 3		0.359	0.366		0.3625	0.611298	61.1298		0.452774	1.91536	50	95.7678
Wt female 4		0.356	0.314		0.335	0.564924	56.4924		0.261171	2.20099	50	110.049
Wt female 5		0.332	0.395		0.3635	0.612985	61.2985		0.459876	1.90551	50	95.2756
Wt female 6		0.459	0.439		0.449	0.757167	75.7167		1.13721	1.16574	50	58.2872
Wt male 1					#DIV/0!	#DIV/0!	#DIV/0!		#DIV/0!	#DIV/0!	50	#DIV/0!
Wt male 2		0.581	0.578		0.5795	0.977234	97.7234		3.75948	0.173941	50	8.69705
Wt male 3		0.321	0.511		0.416	0.701518	70.1518		0.854536	1.43109	50	71.5543
Wt male 4		0.354	0.317		0.3355	0.565767	56.5767		0.264602	2.19552	50	109.776
Wt male 5		0.472			0.472	0.795953	79.5953		1.36119	0.990909	50	49.5454
Wt male 6		0.384	0.602		0.493	0.831366	83.1366		1.59534	0.836103	50	41.8051
Wt male 7		0.05	0.053		0.0515	0.0868465	8.68465		-2.35276	14.662	50	733.1
T3 female 1		0.138			0.138	0.232715	23.2715		-1.19304	6.3212	100	632.12
T3 female 2		0.308	0.32		0.314	0.529511	52.9511		0.118181	2.44157	100	244.157
T3 female 3		0.312	0.294		0.303	0.510961	51.0961		0.0438519	2.57685	100	257.685
T3 female 4		0.124	0.128		0.126	0.212479	21.2479		-1.31005	6.8812	100	688.12
T3 female 5		0.021	0.036		0.0285	0.0480607	4.80607		-2.98604	23.2124	100	2321.24
T3 female 6		0.051	0.05		0.0505	0.0851602	8.51602		-2.37421	14.892	100	1489.2
T3 female 7		0.026	0.047		0.0365	0.0615514	6.15514		-2.72435	19.1987	100	1919.87
T3 male 1		0.147			0.147	0.247892	24.7892		-1.10989	5.95112	100	595.112
T3 male 2		0.078	0.042		0.06	0.10118	10.118		-2.18418	12.9741	100	1297.41
T3 male 3		0.26	0.385		0.3225	0.543845	54.3845		0.175831	2.34156	100	234.156
T3 male 4		0.274	0.17		0.222	0.374368	37.4368		-0.513525	3.86102	100	386.102
T3 male 5		0.084	0.071		0.0775	0.130691	13.0691		-1.89486	10.5177	100	1051.77
T3 male 6		0.042	0.045		0.0435	0.0733558	7.33558		-2.53625	16.7496	100	1674.96
T3 male 7		0.252			0.252	0.424958	42.4958		-0.302453	3.31283	100	331.283
