# Supplementary material for: Thyroid Hormones Regulate Zebrafish Melanogenesis in a Gender-Specific Manner
Source: PLoS One. 2016 Nov 10;11(11):e0166152. doi: 10.1371/journal.pone.0166152 (PMC5104317; doi:10.1371/journal.pone.0166152)
Supplement: S4 Text — Expression levels of melanophore-related genes after 15 days of T3 treatment according to fish gender as measured by qPCR. See material and method for details. (XLSX) [file pone.0166152.s007.xlsx]

## Sheet: Notas
																	Tratamiento
																	C_02	C_M_01
																	C_03	C_M_02
																	C_04	C_M_03
																	C_05	C_M_04
																	C_08	C_M_05
																	C_13	C_M_06
																	C_01	C_F_01
																	C_06	C_F_02
																	C_07	C_F_03
																	C_09	C_F_04
																	C_10	C_F_05
																	C_11	C_F_06
																	C_12	C_F_07
																	T3_02	T3_M_01
																	T3_03	T3_M_02
																	T3_06	T3_M_03
																	T3_07	T3_M_04
																	T3_09	T3_M_05
																	T3_10	T3_M_06
																	T3_12	T3_M_07
																	T3_14	T3_M_08
																	T3_01	T3_F_01
																	T3_04	T3_F_02
																	T3_05	T3_F_03
																	T3_08	T3_F_04
																	T3_11	T3_F_05
																	T3_13	T3_F_06

## Sheet: qPCRs
		CT Act-1	CT Act-2	M CT Act	CT Ej1-1	CT Ej1-2	M CT Ej1	Geo CT HK
Machos	C_M_01	18.07	18	18.035	17.84	17.12	17.48	17.7553
	C_M_02	18.11	17.35	17.73	17.54	16.97	17.255	17.4909
	C_M_03	18.82	18.61	18.715	18.53	15.41	16.97	17.8212
	C_M_04	17.43	17.05	17.24	17.27	16.88	17.075	17.1573
	C_M_05	18.46	17.93	18.195	17.48	17.25	17.365	17.7752
	C_M_06	18.3	17.59	17.945	15.68	15.09	15.385	16.6158
Hembras	C_F_01	16.52	17.04	16.78	16.88	16.5	16.69	16.7349
	C_F_02	18.09	18.29	18.19	17.73	17.02	17.375	17.7778
	C_F_03	15.9	15.82	15.86	16.28	16.3	16.29	16.0736
	C_F_04	16.85	16.75	16.8	17.28	16.71	16.995	16.8972
	C_F_05	17.21	16.74	16.975	17.29	16.71	17	16.9875
	C_F_06	17.65	17.45	17.55	17.49	16.79	17.14	17.3438
	C_F_07	17.07	16.68	16.875	17.25	16.57	16.91	16.8925
Machos	T3_M_01	17.61	17.3	17.455	16.4	16.45	16.425	16.9322
	T3_M_02	16.89	16.92	16.905	16.81	16.61	16.71	16.8072
	T3_M_03	17.98	17.77	17.875	17.07	17.23	17.15	17.5087
	T3_M_04	20.39	20.2	20.295	18.9	18.68	18.79	19.528
	T3_M_05	18.71	18.27	18.49	17.91	18.16	18.035	18.2611
	T3_M_06	16.65	16.83	16.74	15.94	16.29	16.115	16.4245
	T3_M_07	18.23	18.49	18.36	18.19	18.28	18.235	18.2974
	T3_M_08	18.79	20.89	19.84	17.54	17.79	17.665	18.7209
Hembras	T3_F_01	15.47	14.83	15.15	16.28	16.4	16.34	15.7338
	T3_F_02	16.28	15.96	16.12	16.73	17.08	16.905	16.5078
	T3_F_03	16.03	16.64	16.335	16.44	16.65	16.545	16.4397
	T3_F_04	15.9	15.43	15.665	15.74	16.15	15.945	15.8044
	T3_F_05	14.23	14.2	14.215	No	15.84	15.84	15.0055
	T3_F_06	13.74	16.37	15.055	16.94	16.98	16.96	15.9791
	Genes de Interes
	Peces	CT ASIP-1	CT ASIP-2	M ASIP	CT dct-1	CT dct-2	M dct	CT foxd3-1	CT foxd3-2	M foxd3	CT Kita-1	CT Kita-2	M Kita	CT Kitb-1	CT Kitb-2	M Kitb	CT MC1R-1	CT MC1R-2	M MC1R
Machos	C-M-1	23.96	24.8	24.38	30.5	29.69	30.095	23.96	26.87	25.415	22.9	22.74	22.82	30.07	29.55	29.81	25.88	26.28	26.08
	C-M-2	24.59	24.39	24.49	28.54	28.74	28.64	22.89	25.88	24.385	22.48	22.23	22.355	29.48	29.43	29.455	25.03	25.54	25.285
	C-M-3	24.83	25.18	25.005	30.56	30.79	30.675	23.97	27.51	25.74	23.29	23.32	23.305	31.65	30.84	31.245	27.06	26.74	26.9
	C-M-4	23.82	24.16	23.99	29.13	29.48	29.305	23.16	25.87	24.515	22.3	21.86	22.08	29.16	28.79	28.975	25.35	25.3	25.325
	C-M-5	24.46	24.93	24.695	28.55	29.18	28.865	23.52	26.77	25.145	22.58	22.38	22.48	29.75	29.64	29.695	25.59	25.9	25.745
	C-M-6	no	24.67	24.67	29.5	29.27	29.385	23.14	26.95	25.045	23.11	22.31	22.71	29.62	29.3	29.46	26.32	26.35	26.335
Hembras	C-F-1	22.89	23.04	22.965	26.36	26.74	26.55	25.57	25.67	25.62	22.44	22.69	22.565	27.78	28	27.89	26.22	25.4	25.81
	C-F-2	23.01	23.66	23.335	27.84	28.35	28.095	23.42	26.94	25.18	23.46	23.26	23.36	31.01	30.11	30.56	26.17	27.09	26.63
	C-F-3	21.66	21.82	21.74	25.01	25.37	25.19	22.3	24.83	23.565	21.99	21.95	21.97	27.2	27.27	27.235	24.97	25.27	25.12
	C-F-4	22.5	23.4	22.95	26.94	26.66	26.8	22.88	25.94	24.41	22.06	21.59	21.825	28.41	28.43	28.42	25.67	25.67	25.67
	C-F-5	22.19	22.94	22.565	26.24	26.26	26.25	22.89	25.81	24.35	22.46	22.33	22.395	29.33	29.02	29.175	26.9	26.57	26.735
	C-F-6	23.13	23.53	23.33	25.64	26.19	25.915	23.38	25.91	24.645	22.63	22.93	22.78	25.87	26.06	25.965	25.47	25.59	25.53
	C-F-7	22.71	22.71	22.71	26.72	27.72	27.22	22.13	25.4	23.765	22.42	22.06	22.24	28.71	28.33	28.52	25.84	26.07	25.955
Machos	T3-M-1	23.93	23.5	23.715	30.91	31.76	31.335	24.21	26.1	25.155	22.36	22.68	22.52	29.01	28.67	28.84	25.23	25.02	25.125
	T3-M-2	22.49	24.83	23.66	29.51	28.2	28.855	23.39	26.19	24.79	22.4	22.02	22.21	28.07	27.79	27.93	25.59	24.37	24.98
	T3-M-3	24.12	23.99	24.055	no	29.17	29.17	24.6	27.66	26.13	22.79	22.78	22.785	29.11	29	29.055	no	25.04	25.04
	T3-M-4	26.56	26.43	26.495	33.1	32.28	32.69	28.64	30.57	29.605	24.89	24.71	24.8	30.35	30.21	30.28	27.34	27.23	27.285
	T3-M-5	25.14	25.23	25.185	30.22	30	30.11	25.73	28.7	27.215	23.79	23.66	23.725	29.12	29.67	29.395	26.15	26.03	26.09
	T3-M-6	23.6	23.12	23.36	28.7	28.54	28.62	23.51	26.61	25.06	21.78	21.83	21.805	27.15	27.42	27.285	25.51	25.26	25.385
	T3-M-7	24.81	24.12	24.465	30.26	29.91	30.085	25.57	28.38	26.975	22.58	22.55	22.565	29.35	29.58	29.465	25.43	25.49	25.46
	T3-M-8	24.41	24.17	24.29	30.84	31.3	31.07	24.5	27.93	26.215	23.73	23.3	23.515	29.82	29.87	29.845	27.18	26.5	26.84
Hembras	T3-F-1	22.09	22.18	22.135	22.65	22.54	22.595	24.97	26.75	25.86	22.07	21.9	21.985	27.31	27.51	27.41	25.03	25.33	25.18
	T3-F-2	23.09	22.72	22.905	24.45	23.97	24.21	24.31	25.8	25.055	22.85	22.79	22.82	28.87	28.37	28.62	26.09	26.28	26.185
	T3-F-3	21.01	21.39	21.2	24.85	25.13	24.99	23.82	27.53	25.675	21.99	22	21.995	28.24	28.29	28.265	24.39	26.37	25.38
	T3-F-4	22.6	22.13	22.365	23.35	23.06	23.205	24.01	26.47	25.24	21.68	21.42	21.55	28.18	28.69	28.435	26.15	25.56	25.855
	T3-F-5	20.08	20.38	20.23	21.13	22.02	21.575	21.63	23.25	22.44	20.63	20.94	20.785	26.05	26.48	26.265	24.38	24.02	24.2
	T3-F-6	21.46	23.64	22.55	20.06	21.36	20.71	23.57	26.77	25.17	21.42	22.09	21.755	26.49	26.61	26.55	25.27	25.44	25.355
	Peces	CT MITFa-1	CT MITFa-2	M MITFa	CT Slc24a5-1	CT Slc24a5-2	M Slc24a5	CT Sox10-1	CT Sox10-2	M Sox10	CT TYR-1	CT TYR-2	M TYR	CT TYRP1a-1	CT TYRP1a-2	M TYRP1a	CT TYRP1b-1	CT TYRP1b-2	M TYRP1b
Machos	C-M-1	27.15	25.85	26.5	27.59	25.65	26.62	26.31	24.37	25.34	25.42	25.46	25.44	26.17	27.46	26.815	24.28	24.77	24.525
	C-M-2	25.58	26.62	26.1	25.58	26.88	26.23	25.12	25.33	25.225	25.36	24.69	25.025	26.6	26.41	26.505	23.93	24.22	24.075
	C-M-3	27.68	26.11	26.895	24.49	27.25	25.87	24.83	24.7	24.765	26.8	26.56	26.68	25.22	28.59	26.905	25.8	25.81	25.805
	C-M-4	25.89	25.99	25.94	29.61	24.68	27.145	26.91	23.94	25.425	25.05	25.62	25.335	no	25.97	25.97	25.4	25.65	25.525
	C-M-5	26.05	25.52	25.785	26.17	25.18	25.675	25.7	24.02	24.86	25.87	25.24	25.555	26.99	26.87	26.93	24.23	24.6	24.415
	C-M-6	26.69	25.39	26.04	26.45	27.96	27.205	25.29	23.71	24.5	25.6	25.49	25.545	25.89	26.39	26.14	24.93	25.13	25.03
Hembras	C-F-1	26.16	26.11	26.135	27.92	27.62	27.77	23.95	23.03	23.49	24.95	25.22	25.085	24.96	25.26	25.11	23.94	24.71	24.325
	C-F-2	25.24	26.47	25.855	28.32	28.81	28.565	24.12	25.01	24.565	26.42	25.76	26.09	27.3	27.42	27.36	25.32	24.82	25.07
	C-F-3	26.34	27.33	26.835	28.82	27.83	28.325	24.22	26.61	25.415	24.66	24.37	24.515	25.7	25.55	25.625	24.49	23.83	24.16
	C-F-4	26.67	26.08	26.375	27.74	23.88	25.81	25.7	23.93	24.815	24.83	24.91	24.87	26.06	26.8	26.43	24.72	24.91	24.815
	C-F-5	26.99	26.35	26.67	29.47	25.84	27.655	25.72	24.39	25.055	25.09	25.22	25.155	26.06	26.49	26.275	25.87	25.49	25.68
	C-F-6	26.13	27.03	26.58	26.04	29.34	27.69	24.73	25.95	25.34	25	24.64	24.82	27.27	26.51	26.89	24.95	23.35	24.15
	C-F-7	27.33	26	26.665	28.69	25.12	26.905	24.81	24.47	24.64	25.43	24.91	25.17	26.15	26.46	26.305	26.08	24.72	25.4
Machos	T3-M-1	26.65	26.07	26.36	25.42	26.83	26.125	25.07	25.46	25.265	no	27.12	27.12	26.21	26.31	26.26	27.97	28.24	28.105
	T3-M-2	25.38	25.88	25.63	26.65	25.02	25.835	24.73	23.97	24.35	27.27	26.93	27.1	26.3	26.51	26.405	27.19	27.46	27.325
	T3-M-3	26.71	25.31	26.01	26.14	26.82	26.48	25.51	24.94	25.225	27.85	27.45	27.65	27.4	27.61	27.505	26.96	26.97	26.965
	T3-M-4	29.1	26.23	27.665	29.05	27.83	28.44	27.76	27.82	27.79	30.33	30.11	30.22	29.48	29.4	29.44	29.22	28.99	29.105
	T3-M-5	27.98	25.97	26.975	26.47	29.79	28.13	26.26	29.07	27.665	28.2	27.87	28.035	27.99	28.1	28.045	27.14	26.98	27.06
	T3-M-6	25.72	26.45	26.085	26.51	29.76	28.135	24.41	24.4	24.405	27.14	27.04	27.09	25.85	26.25	26.05	27.43	26.75	27.09
	T3-M-7	26.69	24.67	25.68	29.57	27.72	28.645	25.65	25.89	25.77	26.5	no	26.5	27.09	no	27.09	27.09	no	27.09
	T3-M-8	27.85	27.55	27.7	27.41	26.97	27.19	26.23	26.48	26.355	no	27.9	27.9	no	28.04	28.04	no	28.55	28.55
Hembras	T3-F-1	26.64	28.25	27.445	28.98	29.25	29.115	24.66	24.44	24.55	22.21	22.29	22.25	25.43	25.89	25.66	26.77	26.93	26.85
	T3-F-2	26.75	27.31	27.03	28.11	25.97	27.04	24.83	25.04	24.935	25.06	24.45	24.755	25.77	26.65	26.21	27.31	27.86	27.585
	T3-F-3	27.05	25.27	26.16	30.02	26.94	28.48	25.26	24.9	25.08	26.18	25.57	25.875	26.57	26.99	26.78	28.6	28.65	28.625
	T3-F-4	26.59	24.76	25.675	27.11	26.38	26.745	24.64	24.99	24.815	23.13	23.09	23.11	25.73	26.8	26.265	27.98	28.19	28.085
	T3-F-5	25.12	26.11	25.615	26.11	25.33	25.72	22.64	22.65	22.645	20.98	22.07	21.525	23.45	24.34	23.895	24.27	23.73	24
	T3-F-6	25.05	28.42	26.735	27.26	28.02	27.64	23.97	24.25	24.11	21.98	21.08	21.53	no	25.23	25.23	27.1	27.57	27.335

## Sheet: Modelo
						Machos como tratamiento dentro de los controles										T3 vs Controles con independencia del sexo
Tratamiento	GEO CT HK	M CT XXX	∆CT			2^(-∆CT)	∆∆CT	2^(-∆∆CT)	Media ∆CT	∆∆CT	2^(-∆∆CT)	Media Geo	Error			2^(-∆CT)	∆∆CT	2^(-∆∆CT)	Media ∆CT	∆∆CT	2^(-∆∆CT)	Media Geo	Error
C_M_01	17.7553	24.38	6.62467			0.0101339				0.783572	0.580927					0.0101339				0.201432	0.869687
C_M_02	17.4909	24.49	6.99911			0.00781731				1.15802	0.448128					0.00781731				0.575876	0.670879
C_M_03	17.8212	25.005	7.18385			0.00687776				1.34275	0.394269					0.00687776				0.760609	0.590247
C_M_04	17.1573	23.99	6.8327			0.0087731				0.991602	0.502919					0.0087731				0.409462	0.752904
C_M_05	17.7752	24.695	6.91984			0.00825885				1.07875	0.47344					0.00825885				0.496608	0.708771
C_M_06	16.6158	24.67	8.05423			0.00376214				2.21313	0.215665					0.00376214				1.63099	0.322866
Media C_M	17.4359	24.5383	7.1024		Medias/Fold	0.00760384			7.1024			0.417167	0.0507673			0.0133219				-0.193176	1.14328
C_F_01	16.7349	22.965	6.23006			0.0133219				0.388964	0.763678					0.0212386				-0.866067	1.82269
C_F_02	17.7778	23.335	5.55717			0.0212386				-0.283927	1.2175					0.0196894				-0.756798	1.68974
C_F_03	16.0736	21.74	5.66644			0.0196894				-0.174659	1.1287					0.0150637				-0.370455	1.29276
C_F_04	16.8972	22.95	6.05278			0.0150637				0.211685	0.863528					0.0209413				-0.845732	1.79718
C_F_05	16.9875	22.565	5.5775			0.0209413				-0.263592	1.20046					0.0157751				-0.437025	1.35381
C_F_06	17.3438	23.33	5.98621			0.0157751				0.145115	0.904307					0.0177319				-0.605727	1.52175
C_F_07	16.8925	22.71	5.81751			0.0177319				-0.0235873	1.01648
Media C_F	16.9582	22.7993	5.8411		Medias	0.0176803			5.8411						Medias/Fold	0.0130296			6.42324			1	0.138852
Media C	17.1787	23.6019	6.42324		Fold	0.430075	1.2613	0.417167				1	0.0666687			0.00908165				0.359594	0.779384
T3_M_01	16.9322	23.715	6.78283							-0.477731	1.39255					0.00865181				0.429546	0.742495
T3_M_02	16.8072	23.66	6.85278							-0.103287	1.07422					0.0106999				0.123016	0.918266
T3_M_03	17.5087	24.055	6.54625							0.0814458	0.94511					0.0079933				0.543757	0.685982
T3_M_04	19.528	26.495	6.96699							-0.269701	1.20556					0.00823556				0.500681	0.706773
T3_M_05	18.2611	25.185	6.92392							-0.182556	1.13489					0.00816986				0.512236	0.701135
T3_M_06	16.4245	23.36	6.93547							0.95183	0.516976					0.0139112				-0.25563	1.19386
T3_M_07	18.2974	24.465	6.16761									-1	0.121695			0.0210642				-0.854176	1.80773
T3_M_08	18.7209	24.29	5.56906							-0.872339	1.83063					0.0118313				-0.0219899	1.01536
Media T3_M	17.81	24.4031	6.59311							-1.54523	2.91851					0.0118648				-0.0260709	1.01824
T3_F_01	15.7338	22.135	6.40125							-1.43596	2.70562					0.0368974				-1.6629	3.16653
T3_F_02	16.5078	22.905	6.39717							-1.04962	2.06998					0.0105939				0.137384	0.909166
T3_F_03	16.4397	21.2	4.76034							-1.5249	2.87766					0.026747				-1.19876	2.29542
T3_F_04	15.8044	22.365	6.56062							-1.11619	2.16773					0.010519				0.147627	0.902734
T3_F_05	15.0055	20.23	5.22448							-1.28489	2.43664
T3_F_06	15.9791	22.55	6.57086												Medias	0.0140186			6.33283
Media T3_F	15.9117	21.8975	5.98579			-2.32517	-1.2613	-2.39712				-2.39712	0.159813		Fold	1.07591	-0.0904059	1.06467				1.06467	0.194688
Media T3	16.9965	23.3293	6.33283																	0.291838	0.816861
																				0.666282	0.630129
																				0.851015	0.554395
Machos																				0.499868	0.707172
						T3_M Vs C_M														0.587013	0.66572
Tratamiento	GEO CT HK	M CT XXX	∆CT			2^(-∆CT)	∆∆CT	2^(-∆∆CT)	Media ∆CT	∆∆CT	2^(-∆∆CT)	Media Geo	Error							1.7214	0.303254
C_M_01	17.7553	24.38	6.62467			0.0101339				-0.477731	1.39255									-0.10277	1.07383
C_M_02	17.4909	24.49	6.99911			0.00781731				-0.103287	1.07422									-0.775661	1.71197
C_M_03	17.8212	25.005	7.18385			0.00687776				0.0814458	0.94511									-0.666393	1.5871
C_M_04	17.1573	23.99	6.8327			0.0087731				-0.269701	1.20556									-0.280049	1.21424
C_M_05	17.7752	24.695	6.91984			0.00825885				-0.182556	1.13489									-0.755326	1.68801
C_M_06	16.6158	24.67	8.05423			0.00376214				0.95183	0.516976									-0.346619	1.27158
Media C_M	17.4359	24.5383	7.1024		Medias/Fold	0.00760384			7.1024			1	0.121695							-0.515321	1.42931
T3_M_01	16.9322	23.715	6.78283			0.00908165				-0.31957	1.24796
T3_M_02	16.8072	23.66	6.85278			0.00865181				-0.249617	1.18889											-0.939258	0.130418
T3_M_03	17.5087	24.055	6.54625			0.0106999				-0.556147	1.47034									0.45	0.732043
T3_M_04	19.528	26.495	6.96699			0.0079933				-0.135406	1.0984									0.519952	0.697395
T3_M_05	18.2611	25.185	6.92392			0.00823556				-0.178483	1.13169									0.213422	0.862489
T3_M_06	16.4245	23.36	6.93547			0.00816986				-0.166927	1.12266									0.634163	0.644315
T3_M_07	18.2974	24.465	6.16761			0.0139112				-0.934793	1.91162									0.591087	0.663843
T3_M_08	18.7209	24.29	5.56906			0.0210642				-1.53334	2.89455									0.602642	0.658547
Media T3_M	17.81	24.4031	6.59311		Medias	0.0109759			6.59311											-0.165224	1.12134
					Fold	1.44347	-0.509285	1.42334				1.42334	0.111037							-0.763771	1.69792
										0.0315541	0.978366									0.068416	0.953685
										0.405998	0.754714									0.064335	0.956386
										0.590731	0.664006									-1.5725	2.97419
										0.239584	0.846989									0.22779	0.853942
										0.32673	0.797342									-1.10835	2.15599
										1.46112	0.363212									0.238033	0.8479
												-0.70257	0.0854995
										0.189716	0.876778					-0.929448	0.0904059	-0.939258				-1	0.182863
										0.259668	0.83528
										-0.0468621	1.03302
										0.373879	0.771705
										0.330803	0.795094
										0.342358	0.788751
										-0.425508	1.34304
										-1.02405	2.03363
						-0.692773	0.509285	-0.70257				-1	0.154673
Hembras
						T3_F Vs C_F
Tratamiento	GEO CT HK	M CT XXX	∆CT			2^(-∆CT)	∆∆CT	2^(-∆∆CT)	Media ∆CT	∆∆CT	2^(-∆∆CT)	Media Geo	Error
C_F_01	16.7349	22.965	6.23006			0.0133219				0.388964	0.763678
C_F_02	17.7778	23.335	5.55717			0.0212386				-0.283927	1.2175
C_F_03	16.0736	21.74	5.66644			0.0196894				-0.174659	1.1287
C_F_04	16.8972	22.95	6.05278			0.0150637				0.211685	0.863528
C_F_05	16.9875	22.565	5.5775			0.0209413				-0.263592	1.20046
C_F_06	17.3438	23.33	5.98621			0.0157751				0.145115	0.904307
C_F_07	16.8925	22.71	5.81751			0.0177319				-0.0235873	1.01648
Media C_F	16.9582	22.7993	5.8411		Medias/Fold	0.0176803			5.8411			1	0.0666687
T3_F_01	15.7338	22.135	6.40125			0.0118313				0.56015	0.678232
T3_F_02	16.5078	22.905	6.39717			0.0118648				0.556069	0.680153
T3_F_03	16.4397	21.2	4.76034			0.0368974				-1.08076	2.11515
T3_F_04	15.8044	22.365	6.56062			0.0105939				0.719524	0.607298
T3_F_05	15.0055	20.23	5.22448			0.026747				-0.616615	1.53327
T3_F_06	15.9791	22.55	6.57086			0.010519				0.729767	0.603001
Media T3_F	15.9117	21.8975	5.98579		Medias	0.0180756			5.98579
					Fold	1.02236	0.144689	0.904574				0.904574	0.260624
										0.244275	0.84424
										-0.428616	1.34594
										-0.319347	1.24777
										0.066996	0.954624
										-0.408281	1.3271
										0.000426158	0.999705
										-0.168276	1.12372
												-1.10549	0.0737018
										0.415461	0.74978
										0.41138	0.751904
										-1.22545	2.33828
										0.574835	0.671363
										-0.761304	1.69502
										0.585078	0.666613
						-0.97813	-0.144689	-1.10549				-1	0.288118

## Sheet: ASIP
						Machos como tratamiento dentro de los controles										T3 vs Controles con independencia del sexo
Tratamiento	GEO CT HK	M CT ASIP	∆CT			2^(-∆CT)	∆∆CT	2^(-∆∆CT)	Media ∆CT	∆∆CT	2^(-∆∆CT)	Media Geo	Error			2^(-∆CT)	∆∆CT	2^(-∆∆CT)	Media ∆CT	∆∆CT	2^(-∆∆CT)	Media Geo	Error
C_M_01	17.7553	24.38	6.62467			0.0101339				0.783572	0.580927					0.0101339				0.201432	0.869687
C_M_02	17.4909	24.49	6.99911			0.00781731				1.15802	0.448128					0.00781731				0.575876	0.670879
C_M_03	17.8212	25.005	7.18385			0.00687776				1.34275	0.394269					0.00687776				0.760609	0.590247
C_M_04	17.1573	23.99	6.8327			0.0087731				0.991602	0.502919					0.0087731				0.409462	0.752904
C_M_05	17.7752	24.695	6.91984			0.00825885				1.07875	0.47344					0.00825885				0.496608	0.708771
C_M_06	16.6158	24.67	8.05423			0.00376214				2.21313	0.215665					0.00376214				1.63099	0.322866
Media C_M	17.4359	24.5383	7.1024		Medias/Fold	0.00760384			7.1024			0.417167	0.0507673			0.0133219				-0.193176	1.14328
C_F_01	16.7349	22.965	6.23006			0.0133219				0.388964	0.763678					0.0212386				-0.866067	1.82269
C_F_02	17.7778	23.335	5.55717			0.0212386				-0.283927	1.2175					0.0196894				-0.756798	1.68974
C_F_03	16.0736	21.74	5.66644			0.0196894				-0.174659	1.1287					0.0150637				-0.370455	1.29276
C_F_04	16.8972	22.95	6.05278			0.0150637				0.211685	0.863528					0.0209413				-0.845732	1.79718
C_F_05	16.9875	22.565	5.5775			0.0209413				-0.263592	1.20046					0.0157751				-0.437025	1.35381
C_F_06	17.3438	23.33	5.98621			0.0157751				0.145115	0.904307					0.0177319				-0.605727	1.52175
C_F_07	16.8925	22.71	5.81751			0.0177319				-0.0235873	1.01648
Media C_F	16.9582	22.7993	5.8411		Medias	0.0176803			5.8411						Medias/Fold	0.0130296			6.42324			1	0.138852
Media C	17.1787	23.6019	6.42324		Fold	0.430075	1.2613	0.417167				1	0.0666687			0.00908165				0.359594	0.779384
T3_M_01	16.9322	23.715	6.78283							-0.477731	1.39255					0.00865181				0.429546	0.742495
T3_M_02	16.8072	23.66	6.85278							-0.103287	1.07422					0.0106999				0.123016	0.918266
T3_M_03	17.5087	24.055	6.54625							0.0814458	0.94511					0.0079933				0.543757	0.685982
T3_M_04	19.528	26.495	6.96699							-0.269701	1.20556					0.00823556				0.500681	0.706773
T3_M_05	18.2611	25.185	6.92392							-0.182556	1.13489					0.00816986				0.512236	0.701135
T3_M_06	16.4245	23.36	6.93547							0.95183	0.516976					0.0139112				-0.25563	1.19386
T3_M_07	18.2974	24.465	6.16761									-1	0.121695			0.0210642				-0.854176	1.80773
T3_M_08	18.7209	24.29	5.56906							-0.872339	1.83063					0.0118313				-0.0219899	1.01536
Media T3_M	17.81	24.4031	6.59311							-1.54523	2.91851					0.0118648				-0.0260709	1.01824
T3_F_01	15.7338	22.135	6.40125							-1.43596	2.70562					0.0368974				-1.6629	3.16653
T3_F_02	16.5078	22.905	6.39717							-1.04962	2.06998					0.0105939				0.137384	0.909166
T3_F_03	16.4397	21.2	4.76034							-1.5249	2.87766					0.026747				-1.19876	2.29542
T3_F_04	15.8044	22.365	6.56062							-1.11619	2.16773					0.010519				0.147627	0.902734
T3_F_05	15.0055	20.23	5.22448							-1.28489	2.43664
T3_F_06	15.9791	22.55	6.57086												Medias	0.0140186			6.33283
Media T3_F	15.9117	21.8975	5.98579			-2.32517	-1.2613	-2.39712				-2.39712	0.159813		Fold	1.07591	-0.0904059	1.06467				1.06467	0.194688
Media T3	16.9965	23.3293	6.33283																	0.291838	0.816861
																				0.666282	0.630129
																				0.851015	0.554395
Machos																				0.499868	0.707172
						T3_M Vs C_M														0.587013	0.66572
Tratamiento	GEO CT HK	M CT ASIP	∆CT			2^(-∆CT)	∆∆CT	2^(-∆∆CT)	Media ∆CT	∆∆CT	2^(-∆∆CT)	Media Geo	Error							1.7214	0.303254
C_M_01	17.7553	24.38	6.62467			0.0101339				-0.477731	1.39255									-0.10277	1.07383
C_M_02	17.4909	24.49	6.99911			0.00781731				-0.103287	1.07422									-0.775661	1.71197
C_M_03	17.8212	25.005	7.18385			0.00687776				0.0814458	0.94511									-0.666393	1.5871
C_M_04	17.1573	23.99	6.8327			0.0087731				-0.269701	1.20556									-0.280049	1.21424
C_M_05	17.7752	24.695	6.91984			0.00825885				-0.182556	1.13489									-0.755326	1.68801
C_M_06	16.6158	24.67	8.05423			0.00376214				0.95183	0.516976									-0.346619	1.27158
Media C_M	17.4359	24.5383	7.1024		Medias/Fold	0.00760384			7.1024			1	0.121695							-0.515321	1.42931
T3_M_01	16.9322	23.715	6.78283			0.00908165				-0.31957	1.24796
T3_M_02	16.8072	23.66	6.85278			0.00865181				-0.249617	1.18889											-0.939258	0.130418
T3_M_03	17.5087	24.055	6.54625			0.0106999				-0.556147	1.47034									0.45	0.732043
T3_M_04	19.528	26.495	6.96699			0.0079933				-0.135406	1.0984									0.519952	0.697395
T3_M_05	18.2611	25.185	6.92392			0.00823556				-0.178483	1.13169									0.213422	0.862489
T3_M_06	16.4245	23.36	6.93547			0.00816986				-0.166927	1.12266									0.634163	0.644315
T3_M_07	18.2974	24.465	6.16761			0.0139112				-0.934793	1.91162									0.591087	0.663843
T3_M_08	18.7209	24.29	5.56906			0.0210642				-1.53334	2.89455									0.602642	0.658547
Media T3_M	17.81	24.4031	6.59311		Medias	0.0109759			6.59311											-0.165224	1.12134
					Fold	1.44347	-0.509285	1.42334				1.42334	0.111037							-0.763771	1.69792
										0.0315541	0.978366									0.068416	0.953685
										0.405998	0.754714									0.064335	0.956386
										0.590731	0.664006									-1.5725	2.97419
										0.239584	0.846989									0.22779	0.853942
										0.32673	0.797342									-1.10835	2.15599
										1.46112	0.363212									0.238033	0.8479
												-0.70257	0.0854995
										0.189716	0.876778					-0.929448	0.0904059	-0.939258				-1	0.182863
										0.259668	0.83528
										-0.0468621	1.03302
										0.373879	0.771705
										0.330803	0.795094
										0.342358	0.788751
										-0.425508	1.34304
										-1.02405	2.03363
						-0.692773	0.509285	-0.70257				-1	0.154673
Hembras
						T3_F Vs C_F
Tratamiento	GEO CT HK	M CT ASIP	∆CT			2^(-∆CT)	∆∆CT	2^(-∆∆CT)	Media ∆CT	∆∆CT	2^(-∆∆CT)	Media Geo	Error
C_F_01	16.7349	22.965	6.23006			0.0133219				0.388964	0.763678
C_F_02	17.7778	23.335	5.55717			0.0212386				-0.283927	1.2175
C_F_03	16.0736	21.74	5.66644			0.0196894				-0.174659	1.1287
C_F_04	16.8972	22.95	6.05278			0.0150637				0.211685	0.863528
C_F_05	16.9875	22.565	5.5775			0.0209413				-0.263592	1.20046
C_F_06	17.3438	23.33	5.98621			0.0157751				0.145115	0.904307
C_F_07	16.8925	22.71	5.81751			0.0177319				-0.0235873	1.01648
Media C_F	16.9582	22.7993	5.8411		Medias/Fold	0.0176803			5.8411			1	0.0666687
T3_F_01	15.7338	22.135	6.40125			0.0118313				0.56015	0.678232
T3_F_02	16.5078	22.905	6.39717			0.0118648				0.556069	0.680153
T3_F_03	16.4397	21.2	4.76034			0.0368974				-1.08076	2.11515
T3_F_04	15.8044	22.365	6.56062			0.0105939				0.719524	0.607298
T3_F_05	15.0055	20.23	5.22448			0.026747				-0.616615	1.53327
T3_F_06	15.9791	22.55	6.57086			0.010519				0.729767	0.603001
Media T3_F	15.9117	21.8975	5.98579		Medias	0.0180756			5.98579
					Fold	1.02236	0.144689	0.904574				0.904574	0.260624
										0.244275	0.84424
										-0.428616	1.34594
										-0.319347	1.24777
										0.066996	0.954624
										-0.408281	1.3271
										0.000426158	0.999705
										-0.168276	1.12372
												-1.10549	0.0737018
										0.415461	0.74978
										0.41138	0.751904
										-1.22545	2.33828
										0.574835	0.671363
										-0.761304	1.69502
										0.585078	0.666613
						-0.97813	-0.144689	-1.10549				-1	0.288118

## Sheet: dct
						Machos como tratamiento dentro de los controles										T3 vs Controles con independencia del sexo
Tratamiento	GEO CT HK	M CT dct	∆CT			2^(-∆CT)	∆∆CT	2^(-∆∆CT)	Media ∆CT	∆∆CT	2^(-∆∆CT)	Media Geo	Error			2^(-∆CT)	∆∆CT	2^(-∆∆CT)	Media ∆CT	∆∆CT	2^(-∆∆CT)	Media Geo	Error
C_M_01	17.7553	30.095	12.3397			0.000192926				2.72357	0.151399					0.000192926				1.59643	0.330694
C_M_02	17.4909	28.64	11.1491			0.000440335				1.53302	0.345554					0.000440335				0.405876	0.754778
C_M_03	17.8212	30.675	12.8538			0.000135085				3.23775	0.106008					0.000135085				2.11061	0.231549
C_M_04	17.1573	29.305	12.1477			0.000220383				2.5316	0.172947					0.000220383				1.40446	0.377759
C_M_05	17.7752	28.865	11.0898			0.000458801				1.47375	0.360046					0.000458801				0.346608	0.786431
C_M_06	16.6158	29.385	12.7692			0.000143245				3.15313	0.112412					0.000143245				2.02599	0.245536
Media C_M	17.4359	29.4942	12.0582		Medias/Fold	0.000265129			12.0582			0.184011	0.046908			0.00111013				-0.928176	1.90287
C_F_01	16.7349	26.55	9.81506			0.00111013				0.198964	0.871176					0.000783831				-0.426067	1.34357
C_F_02	17.7778	28.095	10.3172			0.000783831				0.701073	0.615114					0.00180168				-1.6268	3.08827
C_F_03	16.0736	25.19	9.11644			0.00180168				-0.499659	1.41388					0.00104464				-0.840455	1.79061
C_F_04	16.8972	26.8	9.90278			0.00104464				0.286685	0.819784					0.0016282				-1.48073	2.7909
C_F_05	16.9875	26.25	9.2625			0.0016282				-0.353592	1.27774					0.00262911				-2.17202	4.50655
C_F_06	17.3438	25.915	8.57121			0.00262911				-1.04488	2.0632					0.000778234				-0.415727	1.33397
C_F_07	16.8925	27.22	10.3275			0.000778234				0.711413	0.610722
Media C_F	16.9582	26.5743	9.6161		Medias	0.00139655			9.6161						Medias/Fold	0.000874354			10.7432			1	0.36163
Media C	17.1787	27.9219	10.7432		Fold	0.189846	2.44214	0.184011				1	0.198994			4.61653e-05				3.65959	0.0791321
T3_M_01	16.9322	31.335	14.4028							0.281435	0.822772					0.000236187				1.30455	0.404848
T3_M_02	16.8072	28.855	12.0478							-0.909121	1.8779					0.000308755				0.918016	0.529236
T3_M_03	17.5087	29.17	11.6613							0.795612	0.576099					0.000109105				2.41876	0.187017
T3_M_04	19.528	32.69	13.162							0.0894653	0.939871					0.000271094				1.10568	0.464683
T3_M_05	18.2611	30.11	11.8489							-0.968389	1.95665					0.000213205				1.45224	0.365455
T3_M_06	16.4245	28.62	12.1955							0.710997	0.610898					0.000282863				1.04437	0.484856
T3_M_07	18.2974	30.085	11.7876									-1	0.25492			0.000191674				1.60582	0.328548
T3_M_08	18.7209	31.07	12.3491							-2.24317	4.73437					0.0086012				-3.88199	14.7433
Media T3_M	17.81	30.2419	12.4319							-1.74106	3.34281					0.00480194				-3.04107	8.23102
T3_F_01	15.7338	22.595	6.86125							-2.9418	7.68367					0.00266743				-2.1929	4.57224
T3_F_02	16.5078	24.21	7.70217							-2.15545	4.45508					0.00591822				-3.34262	10.1444
T3_F_03	16.4397	24.99	8.55034							-2.79573	6.94381					0.010529				-4.17376	18.0479
T3_F_04	15.8044	23.205	7.40062							-3.48702	11.2124					0.0376589
T3_F_05	15.0055	21.575	6.56948							-1.73072	3.31894
T3_F_06	15.9791	20.71	4.73086												Medias	0.00513113			10.0907
Media T3_F	15.9117	22.8808	6.96912			-5.26742	-2.44214	-5.43446				-5.43446	1.08142		Fold	5.86849	-0.652549	1.57194				1.1812	1.73914
Media T3	16.9965	27.0871	10.0907																	2.24898	0.210373
																				1.05842	0.480156
																				2.76316	0.147301
Machos																				2.05701	0.240313
						T3_M Vs C_M														0.999156	0.500293
Tratamiento	GEO CT HK	M CT dct	∆CT			2^(-∆CT)	∆∆CT	2^(-∆∆CT)	Media ∆CT	∆∆CT	2^(-∆∆CT)	Media Geo	Error							2.67854	0.156199
C_M_01	17.7553	30.095	12.3397			0.000192926				0.281435	0.822772									-0.275627	1.21052
C_M_02	17.4909	28.64	11.1491			0.000440335				-0.909121	1.8779									0.226482	0.854717
C_M_03	17.8212	30.675	12.8538			0.000135085				0.795612	0.576099									-0.97425	1.96462
C_M_04	17.1573	29.305	12.1477			0.000220383				0.0894653	0.939871									-0.187906	1.13911
C_M_05	17.7752	28.865	11.0898			0.000458801				-0.968389	1.95665									-0.828183	1.77545
C_M_06	16.6158	29.385	12.7692			0.000143245				0.710997	0.610898									-1.51948	2.86687
Media C_M	17.4359	29.4942	12.0582		Medias/Fold	0.000265129			12.0582			1	0.25492							0.236821	0.848613
T3_M_01	16.9322	31.335	14.4028			4.61653e-05				2.3446	0.196882
T3_M_02	16.8072	28.855	12.0478			0.000236187				-0.0104502	1.00727											-0.636155	0.230053
T3_M_03	17.5087	29.17	11.6613			0.000308755				-0.396981	1.31675									4.31214	0.0503403
T3_M_04	19.528	32.69	13.162			0.000109105				1.10376	0.465302									1.9571	0.257546
T3_M_05	18.2611	30.11	11.8489			0.000271094				-0.209316	1.15614									1.57056	0.336677
T3_M_06	16.4245	28.62	12.1955			0.000213205				0.13724	0.909257									3.07131	0.118972
T3_M_07	18.2974	30.085	11.7876			0.000282863				-0.270626	1.20633									1.75823	0.295611
T3_M_08	18.7209	31.07	12.3491			0.000191674				0.290827	0.817433									2.10478	0.232486
Media T3_M	17.81	30.2419	12.4319		Medias	0.000207381			12.4319											1.69692	0.308444
					Fold	0.782189	0.373631	0.771837				0.771837	0.156434							2.25837	0.209008
										-0.0921959	1.06599									-3.22944	9.37905
										-1.28275	2.43303									-2.38852	5.23621
										0.421981	0.746399									-1.54035	2.90866
										-0.284166	1.21771									-2.69007	6.45344
										-1.34202	2.53506									-3.52121	11.4812
										0.337365	0.791485									-5.35982	41.0646
												-1.29561	0.330276
										1.97097	0.255082					-0.170402	0.652549	-0.636155				-1	2.91435
										-0.384082	1.30503
										-0.770612	1.70599
										0.730129	0.60285
										-0.582947	1.49791
										-0.236392	1.17804
										-0.644258	1.56293
										-0.0828045	1.05907
						-1.27846	-0.373631	-1.29561				-1	0.175961
Hembras
						T3_F Vs C_F
Tratamiento	GEO CT HK	M CT dct	∆CT			2^(-∆CT)	∆∆CT	2^(-∆∆CT)	Media ∆CT	∆∆CT	2^(-∆∆CT)	Media Geo	Error
C_F_01	16.7349	26.55	9.81506			0.00111013				0.198964	0.871176
C_F_02	17.7778	28.095	10.3172			0.000783831				0.701073	0.615114
C_F_03	16.0736	25.19	9.11644			0.00180168				-0.499659	1.41388
C_F_04	16.8972	26.8	9.90278			0.00104464				0.286685	0.819784
C_F_05	16.9875	26.25	9.2625			0.0016282				-0.353592	1.27774
C_F_06	17.3438	25.915	8.57121			0.00262911				-1.04488	2.0632
C_F_07	16.8925	27.22	10.3275			0.000778234				0.711413	0.610722
Media C_F	16.9582	26.5743	9.6161		Medias/Fold	0.00139655			9.6161			1	0.198994
T3_F_01	15.7338	22.595	6.86125			0.0086012				-2.75485	6.74982
T3_F_02	16.5078	24.21	7.70217			0.00480194				-1.91393	3.76834
T3_F_03	16.4397	24.99	8.55034			0.00266743				-1.06576	2.09327
T3_F_04	15.8044	23.205	7.40062			0.00591822				-2.21548	4.64435
T3_F_05	15.0055	21.575	6.56948			0.010529				-3.04662	8.26271
T3_F_06	15.9791	20.71	4.73086			0.0376589
Media T3_F	15.9117	22.8808	6.96912		Medias	0.0116961			6.96912
					Fold	8.37504	-2.64698	6.26354				4.59265	1.08963
										2.84594	0.139087
										3.34805	0.0982056
										2.14732	0.225732
										2.93366	0.130882
										2.29339	0.203996
										1.60209	0.329399
										3.35839	0.0975043
												-0.159654	0.0317702
										-0.107872	1.07764
										0.733047	0.601632
										1.58122	0.3342
										0.431501	0.74149
										-0.399638	1.31918
										-2.23826	4.71826
						-0.119402	2.64698	-0.159654				-1	0.665898

## Sheet: foxd3
						Machos como tratamiento dentro de los controles										T3 vs Controles con independencia del sexo
Tratamiento	GEO CT HK	M CT foxd3	∆CT			2^(-∆CT)	∆∆CT	2^(-∆∆CT)	Media ∆CT	∆∆CT	2^(-∆∆CT)	Media Geo	Error			2^(-∆CT)	∆∆CT	2^(-∆∆CT)	Media ∆CT	∆∆CT	2^(-∆∆CT)	Media Geo	Error
C_M_01	17.7553	25.415	7.65967			0.0049455				0.112858	0.924754					0.0049455				0.0860474	0.9421
C_M_02	17.4909	24.385	6.89411			0.00840747				-0.652698	1.57211					0.00840747				-0.679509	1.60159
C_M_03	17.8212	25.74	7.91885			0.00413228				0.372035	0.772692					0.00413228				0.345224	0.787185
C_M_04	17.1573	24.515	7.3577			0.00609694				-0.189112	1.14006					0.00609694				-0.215923	1.16145
C_M_05	17.7752	25.145	7.36984			0.00604583				-0.176967	1.1305					0.00604583				-0.203777	1.15171
C_M_06	16.6158	25.045	8.42923			0.00290101				0.882419	0.542457					0.00290101				0.855609	0.552632
Media C_M	17.4359	25.0408	7.6049		Medias/Fold	0.00542151			7.6049			0.960536	0.144856			0.0021151				1.31144	0.402919
C_F_01	16.7349	25.62	8.88506			0.0021151				1.33825	0.3955					0.00591187				-0.171451	1.12619
C_F_02	17.7778	25.18	7.40217			0.00591187				-0.144641	1.10546					0.00555715				-0.0821831	1.05862
C_F_03	16.0736	23.565	7.49144			0.00555715				-0.0553728	1.03913					0.00547555				-0.0608397	1.04307
C_F_04	16.8972	24.41	7.51278			0.00547555				-0.0340293	1.02387					0.00607666				-0.211116	1.15758
C_F_05	16.9875	24.35	7.3625			0.00607666				-0.184306	1.13627					0.0063404				-0.272409	1.20782
C_F_06	17.3438	24.645	7.30121			0.0063404				-0.245599	1.18559					0.00853431				-0.701112	1.62576
C_F_07	16.8925	23.765	6.87251			0.00853431				-0.674302	1.59582
Media C_F	16.9582	24.505	7.54681		Medias	0.00571586			7.54681						Medias/Fold	0.00558001			7.57362			1	0.0962616
Media C	17.1787	24.7523	7.57362		Fold	0.948502	0.058089	0.960536				1	0.133944			0.0033472				0.649209	0.63763
T3_M_01	16.9322	25.155	8.22283							0.0547687	0.962749					0.00395315				0.409162	0.753061
T3_M_02	16.8072	24.79	7.98278							-0.710787	1.6367					0.00253948				1.04763	0.483762
T3_M_03	17.5087	26.13	8.62125							0.313946	0.804439					0.000925812				2.50337	0.176364
T3_M_04	19.528	29.605	10.077							-0.247201	1.1869					0.00201652				1.3803	0.38414
T3_M_05	18.2611	27.215	8.95392							-0.235056	1.17695					0.00251457				1.06185	0.479017
T3_M_06	16.4245	25.06	8.63547							0.82433	0.564744					0.00244219				1.10399	0.465229
T3_M_07	18.2974	26.975	8.67761									-1	0.150807			0.00554706				-0.0795611	1.0567
T3_M_08	18.7209	26.215	7.49406							1.28016	0.41175					0.000894738				2.55263	0.170445
Media T3_M	17.81	26.3931	8.58311							-0.20273	1.15087					0.00267329				0.973545	0.509253
T3_F_01	15.7338	25.86	10.1262							-0.113462	1.08182					0.00165916				1.66171	0.316063
T3_F_02	16.5078	25.055	8.54717							-0.0921184	1.06593					0.00144409				1.862	0.275095
T3_F_03	16.4397	25.675	9.23534							-0.242395	1.18295					0.00578094				-0.13914	1.10125
T3_F_04	15.8044	25.24	9.43562							-0.303688	1.2343					0.0017111				1.61724	0.325958
T3_F_05	15.0055	22.44	7.43448							-0.732391	1.66139
T3_F_06	15.9791	25.17	9.19086												Medias	0.00267495			8.75962
Media T3_F	15.9117	24.9067	8.99495			-1.05429	-0.058089	-1.04109				-1.04109	0.139447		Fold	0.479381	1.186	0.439521				0.439521	0.0776221
Media T3	16.9965	25.7561	8.75962																	-1.09995	2.14347
																				-1.8655	3.64395
																				-0.840771	1.79101
Machos																				-1.40192	2.64253
						T3_M Vs C_M														-1.38977	2.62037
Tratamiento	GEO CT HK	M CT foxd3	∆CT			2^(-∆CT)	∆∆CT	2^(-∆∆CT)	Media ∆CT	∆∆CT	2^(-∆∆CT)	Media Geo	Error							-0.330387	1.25735
C_M_01	17.7553	25.415	7.65967			0.0049455				0.0547687	0.962749									0.125444	0.916722
C_M_02	17.4909	24.385	6.89411			0.00840747				-0.710787	1.6367									-1.35745	2.56231
C_M_03	17.8212	25.74	7.91885			0.00413228				0.313946	0.804439									-1.26818	2.40857
C_M_04	17.1573	24.515	7.3577			0.00609694				-0.247201	1.1869									-1.24683	2.3732
C_M_05	17.7752	25.145	7.36984			0.00604583				-0.235056	1.17695									-1.39711	2.63374
C_M_06	16.6158	25.045	8.42923			0.00290101				0.82433	0.564744									-1.4584	2.74804
Media C_M	17.4359	25.0408	7.6049		Medias/Fold	0.00542151			7.6049			1	0.150807							-1.88711	3.69893
T3_M_01	16.9322	25.155	8.22283			0.0033472				0.61793	0.651605
T3_M_02	16.8072	24.79	7.98278			0.00395315				0.377883	0.769566											-2.2752	0.219015
T3_M_03	17.5087	26.13	8.62125			0.00253948				1.01635	0.494365									-0.536786	1.45074
T3_M_04	19.528	29.605	10.077			0.000925812				2.47209	0.180229									-0.776833	1.71337
T3_M_05	18.2611	27.215	8.95392			0.00201652				1.34902	0.392559									-0.138364	1.10066
T3_M_06	16.4245	25.06	8.63547			0.00251457				1.03057	0.489516									1.31738	0.401264
T3_M_07	18.2974	26.975	8.67761			0.00244219				1.07271	0.475426									0.194301	0.873996
T3_M_08	18.7209	26.215	7.49406			0.00554706				-0.11084	1.07986									-0.124144	1.08986
Media T3_M	17.81	26.3931	8.58311		Medias	0.00291075			8.58311											-0.0820094	1.05849
					Fold	0.536889	0.978215	0.507608				0.507608	0.0706905							-1.26556	2.4042
										-0.923446	1.89664									1.36663	0.387796
										-1.689	3.22434									-0.212451	1.15865
										-0.664269	1.58476									0.475719	0.719108
										-1.22542	2.33823									0.676004	0.625897
										-1.21327	2.31863									-1.32514	2.50556
										-0.153885	1.11256									0.431247	0.74162
												-1.97003	0.297094
										-0.360284	1.28368					-2.08602	-1.186	-2.2752				-1	0.176606
										-0.600332	1.51606
										0.0381379	0.973911
										1.49388	0.355057
										0.370803	0.773352
										0.0523583	0.964359
										0.0944924	0.936602
										-1.08905	2.12735
						-1.86258	-0.978215	-1.97003				-1	0.188168
Hembras
						T3_F Vs C_F
Tratamiento	GEO CT HK	M CT foxd3	∆CT			2^(-∆CT)	∆∆CT	2^(-∆∆CT)	Media ∆CT	∆∆CT	2^(-∆∆CT)	Media Geo	Error
C_F_01	16.7349	25.62	8.88506			0.0021151				1.33825	0.3955
C_F_02	17.7778	25.18	7.40217			0.00591187				-0.144641	1.10546
C_F_03	16.0736	23.565	7.49144			0.00555715				-0.0553728	1.03913
C_F_04	16.8972	24.41	7.51278			0.00547555				-0.0340293	1.02387
C_F_05	16.9875	24.35	7.3625			0.00607666				-0.184306	1.13627
C_F_06	17.3438	24.645	7.30121			0.0063404				-0.245599	1.18559
C_F_07	16.8925	23.765	6.87251			0.00853431				-0.674302	1.59582
Media C_F	16.9582	24.505	7.54681		Medias/Fold	0.00571586			7.54681			1	0.133944
T3_F_01	15.7338	25.86	10.1262			0.000894738				2.57944	0.167306
T3_F_02	16.5078	25.055	8.54717			0.00267329				1.00035	0.499877
T3_F_03	16.4397	25.675	9.23534			0.00165916				1.68852	0.310244
T3_F_04	15.8044	25.24	9.43562			0.00144409				1.88881	0.27003
T3_F_05	15.0055	22.44	7.43448			0.00578094				-0.11233	1.08097
T3_F_06	15.9791	25.17	9.19086			0.0017111				1.64405	0.319956
Media T3_F	15.9117	24.9067	8.99495		Medias	0.00236055			8.99495
					Fold	0.412983	1.44814	0.366493				0.366493	0.135267
										-0.109891	1.07915
										-1.59278	3.0163
										-1.50351	2.83533
										-1.48217	2.79369
										-1.63245	3.10039
										-1.69374	3.23494
										-2.12244	4.35431
												-2.72856	0.365474
										1.13129	0.456506
										-0.447786	1.36395
										0.240383	0.84652
										0.440668	0.736793
										-1.56047	2.9495
										0.195912	0.873021
						-2.42141	-1.44814	-2.72856				-1	0.369086

## Sheet: Kita
						Machos como tratamiento dentro de los controles										T3 vs Controles con independencia del sexo
Tratamiento	GEO CT HK	M CT Kita	∆CT			2^(-∆CT)	∆∆CT	2^(-∆∆CT)	Media ∆CT	∆∆CT	2^(-∆∆CT)	Media Geo	Error			2^(-∆CT)	∆∆CT	2^(-∆∆CT)	Media ∆CT	∆∆CT	2^(-∆∆CT)	Media Geo	Error
C_M_01	17.7553	22.82	5.06467			0.0298802				-0.424999	1.34257					0.0298802				-0.28626	1.21948
C_M_02	17.4909	22.355	4.86411			0.0343365				-0.625555	1.5428					0.0343365				-0.486816	1.40135
C_M_03	17.8212	23.305	5.48385			0.0223459				-0.00582235	1.00404					0.0223459				0.132917	0.911986
C_M_04	17.1573	22.08	4.9227			0.0329701				-0.566969	1.48141					0.0329701				-0.42823	1.34558
C_M_05	17.7752	22.48	4.70484			0.0383443				-0.784824	1.72288					0.0383443				-0.646085	1.56492
C_M_06	16.6158	22.71	6.09423			0.0146371				0.604562	0.657671					0.0146371				0.743301	0.597371
Media C_M	17.4359	22.625	5.18907		Medias/Fold	0.0287523			5.18907			1.23166	0.160446			0.0175783				0.479132	0.717409
C_F_01	16.7349	22.565	5.83006			0.0175783				0.340393	0.789826					0.0208737				0.231241	0.851902
C_F_02	17.7778	23.36	5.58217			0.0208737				0.0925019	0.937895					0.0167879				0.545509	0.68515
C_F_03	16.0736	21.97	5.89644			0.0167879				0.40677	0.75431					0.0328541				-0.423147	1.34085
C_F_04	16.8972	21.825	4.92778			0.0328541				-0.561886	1.4762					0.0235602				0.0565759	0.961544
C_F_05	16.9875	22.395	5.4075			0.0235602				-0.0821632	1.0586					0.023096				0.0852828	0.9426
C_F_06	17.3438	22.78	5.43621			0.023096				-0.0534563	1.03775					0.0245606				-0.0034196	1.00237
C_F_07	16.8925	22.24	5.34751			0.0245606				-0.142159	1.10356
Media C_F	16.9582	22.4479	5.48967		Medias	0.0227587			5.48967						Medias/Fold	0.025525			5.35093			1	0.0846146
Media C	17.1787	22.5296	5.35093		Fold	1.26336	-0.300601	1.23166				1	0.0909171			0.020792				0.236902	0.848566
T3_M_01	16.9322	22.52	5.58783							-0.124398	1.09005					0.0236374				0.0518541	0.964696
T3_M_02	16.8072	22.21	5.40278							-0.324954	1.25262					0.0258042				-0.0746765	1.05312
T3_M_03	17.5087	22.785	5.27625							0.294779	0.815197					0.0258805				-0.0789355	1.05624
T3_M_04	19.528	24.8	5.27199							-0.266368	1.20278					0.0226567				0.112988	0.924671
T3_M_05	18.2611	23.725	5.46392							-0.484222	1.39883					0.0240058				0.0295439	0.97973
T3_M_06	16.4245	21.805	5.38047							0.905163	0.533972					0.0519185				-1.08332	2.11891
T3_M_07	18.2974	22.565	4.26761									-1	0.130268			0.0360449				-0.556869	1.47107
T3_M_08	18.7209	23.515	4.79406							0.640994	0.641271					0.0131277				0.900318	0.535769
Media T3_M	17.81	22.9906	5.18061							0.393103	0.76149					0.0125849				0.961237	0.513616
T3_F_01	15.7338	21.985	6.25125							0.707372	0.612435					0.0212656				0.204407	0.867896
T3_F_02	16.5078	22.82	6.31217							-0.261285	1.19855					0.0186379				0.394691	0.760652
T3_F_03	16.4397	21.995	5.55534							0.218438	0.859495					0.0182055				0.428552	0.743007
T3_F_04	15.8044	21.55	5.74562							0.247145	0.842562					0.0182512				0.424935	0.744872
T3_F_05	15.0055	20.785	5.77948							0.158443	0.895992
T3_F_06	15.9791	21.755	5.77586												Medias	0.0237723			5.49033
Media T3_F	15.9117	21.815	5.90329			-0.791542	0.300601	-0.811914				-0.811914	0.0738169		Fold	0.931336	0.139402	0.907896				0.907896	0.108831
Media T3	16.9965	22.4868	5.49033																	-0.425662	1.34319
																				-0.626218	1.54351
																				-0.00648503	1.00451
Machos																				-0.567632	1.48209
						T3_M Vs C_M														-0.785487	1.72367
Tratamiento	GEO CT HK	M CT Kita	∆CT			2^(-∆CT)	∆∆CT	2^(-∆∆CT)	Media ∆CT	∆∆CT	2^(-∆∆CT)	Media Geo	Error							0.603899	0.657973
C_M_01	17.7553	22.82	5.06467			0.0298802				-0.124398	1.09005									0.33973	0.790189
C_M_02	17.4909	22.355	4.86411			0.0343365				-0.324954	1.25262									0.0918392	0.938326
C_M_03	17.8212	23.305	5.48385			0.0223459				0.294779	0.815197									0.406107	0.754657
C_M_04	17.1573	22.08	4.9227			0.0329701				-0.266368	1.20278									-0.562549	1.47688
C_M_05	17.7752	22.48	4.70484			0.0383443				-0.484222	1.39883									-0.0828259	1.05909
C_M_06	16.6158	22.71	6.09423			0.0146371				0.905163	0.533972									-0.054119	1.03822
Media C_M	17.4359	22.625	5.18907		Medias/Fold	0.0287523			5.18907			1	0.130268							-0.142821	1.10406
T3_M_01	16.9322	22.52	5.58783			0.020792				0.398764	0.758508
T3_M_02	16.8072	22.21	5.40278			0.0236374				0.213716	0.862313											-1.10145	0.0931986
T3_M_03	17.5087	22.785	5.27625			0.0258042				0.0871858	0.941357									0.0974997	0.934651
T3_M_04	19.528	24.8	5.27199			0.0258805				0.0829268	0.94414									-0.0875477	1.06256
T3_M_05	18.2611	23.725	5.46392			0.0226567				0.274851	0.826536									-0.214078	1.15996
T3_M_06	16.4245	21.805	5.38047			0.0240058				0.191406	0.875752									-0.218337	1.16339
T3_M_07	18.2974	22.565	4.26761			0.0519185				-0.92146	1.89403									-0.0264134	1.01848
T3_M_08	18.7209	23.515	4.79406			0.0360449				-0.395006	1.31495									-0.109858	1.07912
Media T3_M	17.81	22.9906	5.18061		Medias	0.0288425			5.18061											-1.22272	2.33387
					Fold	1.00314	-0.00845202	1.00588				1.00588	0.148576							-0.696271	1.62031
										-0.115946	1.08369									0.760916	0.590122
										-0.316502	1.24531									0.821835	0.565722
										0.303231	0.810435									0.0650048	0.955942
										-0.257916	1.19575									0.25529	0.837819
										-0.47577	1.39066									0.289151	0.818384
										0.913615	0.530853									0.285533	0.820438
												-0.994159	0.129507
										0.407216	0.754077					-1.07373	-0.139402	-1.10145				-1	0.119872
										0.222168	0.857276
										0.0956379	0.935858
										0.0913789	0.938625
										0.283303	0.821708
										0.199858	0.870636
										-0.913008	1.88297
										-0.386554	1.30727
						-0.996874	0.00845202	-0.994159				-1	0.133251
Hembras
						T3_F Vs C_F
Tratamiento	GEO CT HK	M CT Kita	∆CT			2^(-∆CT)	∆∆CT	2^(-∆∆CT)	Media ∆CT	∆∆CT	2^(-∆∆CT)	Media Geo	Error
C_F_01	16.7349	22.565	5.83006			0.0175783				0.340393	0.789826
C_F_02	17.7778	23.36	5.58217			0.0208737				0.0925019	0.937895
C_F_03	16.0736	21.97	5.89644			0.0167879				0.40677	0.75431
C_F_04	16.8972	21.825	4.92778			0.0328541				-0.561886	1.4762
C_F_05	16.9875	22.395	5.4075			0.0235602				-0.0821632	1.0586
C_F_06	17.3438	22.78	5.43621			0.023096				-0.0534563	1.03775
C_F_07	16.8925	22.24	5.34751			0.0245606				-0.142159	1.10356
Media C_F	16.9582	22.4479	5.48967		Medias/Fold	0.0227587			5.48967			1	0.0909171
T3_F_01	15.7338	21.985	6.25125			0.0131277				0.761579	0.589851
T3_F_02	16.5078	22.82	6.31217			0.0125849				0.822498	0.565462
T3_F_03	16.4397	21.995	5.55534			0.0212656				0.0656675	0.955503
T3_F_04	15.8044	21.55	5.74562			0.0186379				0.255952	0.837434
T3_F_05	15.0055	20.785	5.77948			0.0182055				0.289813	0.818008
T3_F_06	15.9791	21.755	5.77586			0.0182512				0.286196	0.820062
Media T3_F	15.9117	21.815	5.90329		Medias	0.0170121			5.90329
					Fold	0.7475	0.413618	0.750739				0.750739	0.0626818
										-0.0732248	1.05207
										-0.321116	1.2493
										-0.00684747	1.00476
										-0.975504	1.96633
										-0.495781	1.41008
										-0.467074	1.3823
										-0.555776	1.46996
												-1.33202	0.121104
										0.347961	0.785694
										0.40888	0.753208
										-0.34795	1.27275
										-0.157665	1.11548
										-0.123804	1.0896
										-0.127422	1.09234
						-1.33779	-0.413618	-1.33202				-1	0.0834935

## Sheet: Kitb
						Machos como tratamiento dentro de los controles										T3 vs Controles con independencia del sexo
Tratamiento	GEO CT HK	M CT Kitb	∆CT			2^(-∆CT)	∆∆CT	2^(-∆∆CT)	Media ∆CT	∆∆CT	2^(-∆∆CT)	Media Geo	Error			2^(-∆CT)	∆∆CT	2^(-∆∆CT)	Media ∆CT	∆∆CT	2^(-∆∆CT)	Media Geo	Error
C_M_01	17.7553	29.81	12.0547			0.000235062				0.760715	0.590204					0.000235062				0.279124	0.824091
C_M_02	17.4909	29.455	11.9641			0.00025029				0.670159	0.628437					0.00025029				0.188568	0.877476
C_M_03	17.8212	31.245	13.4238			9.09955e-05				2.12989	0.228475					9.09955e-05				1.6483	0.319016
C_M_04	17.1573	28.975	11.8177			0.000277025				0.523745	0.695564					0.000277025				0.0421543	0.971204
C_M_05	17.7752	29.695	11.9198			0.000258089				0.62589	0.64802					0.000258089				0.1443	0.904818
C_M_06	16.6158	29.46	12.8442			0.000135988				1.55028	0.341445					0.000135988				1.06869	0.476753
Media C_M	17.4359	29.7733	12.3374		Medias/Fold	0.000207908			12.3374			0.485167	0.0776194			0.000438523				-0.620484	1.53739
C_F_01	16.7349	27.89	11.1551			0.000438523				-0.138893	1.10106					0.000141966				1.00663	0.497709
C_F_02	17.7778	30.56	12.7822			0.000141966				1.48822	0.356453					0.000436589				-0.614106	1.53061
C_F_03	16.0736	27.235	11.1614			0.000436589				-0.132516	1.0962					0.000339858				-0.252763	1.19149
C_F_04	16.8972	28.42	11.5228			0.000339858				0.228828	0.853328					0.000214386				0.411961	0.751601
C_F_05	16.9875	29.175	12.1875			0.000214386				0.893551	0.538288					0.00253955				-3.15433	8.90325
C_F_06	17.3438	25.965	8.62121			0.00253955				-2.67274	6.3764					0.000316061				-0.148035	1.10806
C_F_07	16.8925	28.52	11.6275			0.000316061				0.333556	0.793578
Media C_F	16.9582	28.2521	11.294		Medias	0.000632419			11.294						Medias/Fold	0.000436491			11.7755			1	0.622917
Media C	17.1787	28.9542	11.7755		Fold	0.328751	1.04345	0.485167				1	0.804706			0.000260247				0.132286	0.912385
T3_M_01	16.9322	28.84	11.9078							-0.282731	1.2165					0.000448445				-0.652761	1.57217
T3_M_02	16.8072	27.93	11.1228							-0.373287	1.2953					0.000334373				-0.229292	1.17226
T3_M_03	17.5087	29.055	11.5463							1.08645	0.47092					0.000579866				-1.02355	2.03292
T3_M_04	19.528	30.28	10.752							-0.519701	1.43366					0.000444997				-0.641627	1.56009
T3_M_05	18.2611	29.395	11.1339							-0.417556	1.33566					0.000537863				-0.915071	1.88566
T3_M_06	16.4245	27.285	10.8605							0.50683	0.703767					0.000434726				-0.607937	1.52408
T3_M_07	18.2974	29.465	11.1676									-1	0.159985			0.000448048				-0.651484	1.57078
T3_M_08	18.7209	29.845	11.1241							-1.18234	2.26944					0.000305562				-0.0992976	1.07125
Media T3_M	17.81	29.0119	11.2019							0.44477	0.734701					0.000225878				0.336621	0.791894
T3_F_01	15.7338	27.41	11.6762							-1.17596	2.25943					0.000275562				0.0497913	0.966076
T3_F_02	16.5078	28.62	12.1122							-0.814618	1.75883					0.00015769				0.855076	0.552836
T3_F_03	16.4397	28.265	11.8253							-0.149895	1.10949					0.000407904				-0.516063	1.43005
T3_F_04	15.8044	28.435	12.6306							-3.71619	13.1427					0.000657435				-1.20468	2.30486
T3_F_05	15.0055	26.265	11.2595							-0.709891	1.63568
T3_F_06	15.9791	26.55	10.5709												Medias	0.000394186			11.4064
Media T3_F	15.9117	27.5908	11.6791			-3.04182	-1.04345	-2.06115				-2.06115	1.65862		Fold	0.903079	-0.369142	1.29158				1.29158	0.133113
Media T3	16.9965	28.4029	11.4064																	0.648267	0.638047
																				0.55771	0.679379
																				2.01744	0.246995
Machos																				0.411296	0.751947
						T3_M Vs C_M														0.513442	0.700549
Tratamiento	GEO CT HK	M CT Kitb	∆CT			2^(-∆CT)	∆∆CT	2^(-∆∆CT)	Media ∆CT	∆∆CT	2^(-∆∆CT)	Media Geo	Error							1.43783	0.369123
C_M_01	17.7553	29.81	12.0547			0.000235062				-0.282731	1.2165									-0.251341	1.19031
C_M_02	17.4909	29.455	11.9641			0.00025029				-0.373287	1.2953									1.37577	0.385348
C_M_03	17.8212	31.245	13.4238			9.09955e-05				1.08645	0.47092									-0.244964	1.18506
C_M_04	17.1573	28.975	11.8177			0.000277025				-0.519701	1.43366									0.116379	0.9225
C_M_05	17.7752	29.695	11.9198			0.000258089				-0.417556	1.33566									0.781103	0.581922
C_M_06	16.6158	29.46	12.8442			0.000135988				0.50683	0.703767									-2.78519	6.89328
Media C_M	17.4359	29.7733	12.3374		Medias/Fold	0.000207908			12.3374			1	0.159985							0.221107	0.857907
T3_M_01	16.9322	28.84	11.9078			0.000260247				-0.42957	1.34683
T3_M_02	16.8072	27.93	11.1228			0.000448445				-1.21462	2.32079											-0.774243	0.482289
T3_M_03	17.5087	29.055	11.5463			0.000334373				-0.791147	1.73045									0.501428	0.706407
T3_M_04	19.528	30.28	10.752			0.000579866				-1.58541	3.00092									-0.283619	1.21724
T3_M_05	18.2611	29.395	11.1339			0.000444997				-1.20348	2.30295									0.13985	0.907613
T3_M_06	16.4245	27.285	10.8605			0.000537863				-1.47693	2.78355									-0.654409	1.57397
T3_M_07	18.2974	29.465	11.1676			0.000434726				-1.16979	2.24979									-0.272485	1.20789
T3_M_08	18.7209	29.845	11.1241			0.000448048				-1.21334	2.31874									-0.545929	1.45996
Media T3_M	17.81	29.0119	11.2019		Medias	0.000436071			11.2019											-0.238795	1.18001
					Fold	2.09742	-1.13554	2.197				2.197	0.21503							-0.282342	1.21617
										0.852804	0.553707									0.269845	0.829409
										0.762248	0.589577									0.705764	0.613118
										2.22198	0.214347									0.418933	0.747977
										0.615834	0.652553									1.22422	0.428029
										0.71798	0.607948									-0.146921	1.1072
										1.64237	0.320331									-0.835538	1.78452
												-0.455166	0.0728197
										0.705966	0.613032					-1.10732	0.369142	-0.774243				-1	0.103062
										-0.0790815	1.05635
										0.344388	0.787642
										-0.449871	1.36592
										-0.0679473	1.04822
										-0.341392	1.26698
										-0.0342576	1.02403
										-0.0778045	1.05541
						-0.476777	1.13554	-0.455166				-1	0.0848575
Hembras
						T3_F Vs C_F
Tratamiento	GEO CT HK	M CT Kitb	∆CT			2^(-∆CT)	∆∆CT	2^(-∆∆CT)	Media ∆CT	∆∆CT	2^(-∆∆CT)	Media Geo	Error
C_F_01	16.7349	27.89	11.1551			0.000438523				-0.138893	1.10106
C_F_02	17.7778	30.56	12.7822			0.000141966				1.48822	0.356453
C_F_03	16.0736	27.235	11.1614			0.000436589				-0.132516	1.0962
C_F_04	16.8972	28.42	11.5228			0.000339858				0.228828	0.853328
C_F_05	16.9875	29.175	12.1875			0.000214386				0.893551	0.538288
C_F_06	17.3438	25.965	8.62121			0.00253955				-2.67274	6.3764
C_F_07	16.8925	28.52	11.6275			0.000316061				0.333556	0.793578
Media C_F	16.9582	28.2521	11.294		Medias/Fold	0.000632419			11.294			1	0.804706
T3_F_01	15.7338	27.41	11.6762			0.000305562				0.382293	0.767217
T3_F_02	16.5078	28.62	12.1122			0.000225878				0.818212	0.567144
T3_F_03	16.4397	28.265	11.8253			0.000275562				0.531382	0.691892
T3_F_04	15.8044	28.435	12.6306			0.00015769				1.33667	0.395934
T3_F_05	15.0055	26.265	11.2595			0.000407904				-0.0344725	1.02418
T3_F_06	15.9791	26.55	10.5709			0.000657435				-0.72309	1.65071
Media T3_F	15.9117	27.5908	11.6791		Medias	0.000338339			11.6791
					Fold	0.534992	0.385165	0.765691				0.765691	0.181614
										-0.524058	1.43799
										1.10305	0.465531
										-0.517681	1.43165
										-0.156337	1.11445
										0.508386	0.703009
										-3.05791	8.32764
										-0.0516096	1.03642
												-1.30601	1.05095
										-0.00287219	1.00199
										0.433047	0.740696
										0.146217	0.903617
										0.951501	0.517094
										-0.419638	1.33759
										-1.10826	2.15585
						-1.86919	-0.385165	-1.30601				-1	0.23719

## Sheet: MC1R
						Machos como tratamiento dentro de los controles										T3 vs Controles con independencia del sexo
Tratamiento	GEO CT HK	M CT MC1R	∆CT			2^(-∆CT)	∆∆CT	2^(-∆∆CT)	Media ∆CT	∆∆CT	2^(-∆∆CT)	Media Geo	Error			2^(-∆CT)	∆∆CT	2^(-∆∆CT)	Media ∆CT	∆∆CT	2^(-∆∆CT)	Media Geo	Error
C_M_01	17.7553	26.08	8.32467			0.00311907				-0.638571	1.55679					0.00311907				-0.428953	1.34626
C_M_02	17.4909	25.285	7.79411			0.00450545				-1.16913	2.24876					0.00450545				-0.959509	1.94465
C_M_03	17.8212	26.9	9.07885			0.00184925				0.115606	0.922994					0.00184925				0.325224	0.798174
C_M_04	17.1573	25.325	8.1677			0.00347759				-0.795541	1.73573					0.00347759				-0.585923	1.501
C_M_05	17.7752	25.745	7.96984			0.00398876				-0.993395	1.99086					0.00398876				-0.783777	1.72163
C_M_06	16.6158	26.335	9.71923			0.00118637				0.75599	0.59214					0.00118637				0.965609	0.512062
Media C_M	17.4359	25.945	8.50907		Medias/Fold	0.00302108			8.50907			1.37	0.259303			0.00185411				0.32144	0.800271
C_F_01	16.7349	25.81	9.07506			0.00185411				0.111821	0.925419					0.00216387				0.0985487	0.933972
C_F_02	17.7778	26.63	8.85217			0.00216387				-0.11107	1.08003					0.00189126				0.292817	0.816307
C_F_03	16.0736	25.12	9.04644			0.00189126				0.0831986	0.943962					0.00228628				0.0191603	0.986807
C_F_04	16.8972	25.67	8.77278			0.00228628				-0.190458	1.14113					0.00116335				0.993884	0.502124
C_F_05	16.9875	26.735	9.7475			0.00116335				0.784265	0.580648					0.00343324				-0.567409	1.48186
C_F_06	17.3438	25.53	8.18621			0.00343324				-0.777028	1.7136					0.00187031				0.308888	0.807264
C_F_07	16.8925	25.955	9.06251			0.00187031				0.0992698	0.933505
Media C_F	16.9582	25.9214	8.96324		Medias	0.00209463			8.96324						Medias/Fold	0.00252222			8.75362			1	0.128004
Media C	17.1787	25.9323	8.75362		Fold	1.4423	-0.454173	1.37				1	0.130023			0.00341753				-0.560791	1.47508
T3_M_01	16.9322	25.125	8.19283							-0.184398	1.13634					0.00346535				-0.580838	1.49572
T3_M_02	16.8072	24.98	8.17278							-0.714954	1.64143					0.00540589				-1.22237	2.3333
T3_M_03	17.5087	25.04	7.53125							0.569779	0.67372					0.00462288				-0.996628	1.99533
T3_M_04	19.528	27.285	7.75699							-0.341368	1.26696					0.00439806				-0.924704	1.89829
T3_M_05	18.2611	26.09	7.82892							-0.539222	1.45319					0.00200738				0.206852	0.866426
T3_M_06	16.4245	25.385	8.96047							1.21016	0.43222					0.00697976				-1.59101	3.01261
T3_M_07	18.2974	25.46	7.16261									-1	0.189273			0.00359683				-0.634561	1.55247
T3_M_08	18.7209	26.84	8.11906							0.565994	0.67549					0.0014335				0.692626	0.618727
Media T3_M	17.81	25.7756	7.96561							0.343103	0.788344					0.00122147				0.923545	0.527212
T3_F_01	15.7338	25.18	9.44625							0.537372	0.689025					0.00203559				0.186714	0.878604
T3_F_02	16.5078	26.185	9.67717							0.263715	0.83294					0.000942892				1.297	0.406972
T3_F_03	16.4397	25.38	8.94034							1.23844	0.423831					0.00170681				0.44086	0.736695
T3_F_04	15.8044	25.855	10.0506							-0.322855	1.2508					0.00150516				0.622243	0.64966
T3_F_05	15.0055	24.2	9.19448							0.553443	0.681392
T3_F_06	15.9791	25.355	9.37586												Medias	0.00305279			8.60069
Media T3_F	15.9117	25.3592	9.44745			-0.693338	0.454173	-0.729929				-0.729929	0.0949074		Fold	1.21036	-0.152933	1.11183				1.11183	0.208806
Media T3	16.9965	25.5971	8.60069																	-0.276019	1.21085
																				-0.806575	1.74905
																				0.478158	0.717894
Machos																				-0.432989	1.35003
						T3_M Vs C_M														-0.630844	1.54847
Tratamiento	GEO CT HK	M CT MC1R	∆CT			2^(-∆CT)	∆∆CT	2^(-∆∆CT)	Media ∆CT	∆∆CT	2^(-∆∆CT)	Media Geo	Error							1.11854	0.460559
C_M_01	17.7553	26.08	8.32467			0.00311907				-0.184398	1.13634									0.474373	0.71978
C_M_02	17.4909	25.285	7.79411			0.00450545				-0.714954	1.64143									0.251482	0.840033
C_M_03	17.8212	26.9	9.07885			0.00184925				0.569779	0.67372									0.44575	0.734202
C_M_04	17.1573	25.325	8.1677			0.00347759				-0.341368	1.26696									0.172094	0.887554
C_M_05	17.7752	25.745	7.96984			0.00398876				-0.539222	1.45319									1.14682	0.451621
C_M_06	16.6158	26.335	9.71923			0.00118637				1.21016	0.43222									-0.414476	1.33281
Media C_M	17.4359	25.945	8.50907		Medias/Fold	0.00302108			8.50907			1	0.189273							0.461821	0.726069
T3_M_01	16.9322	25.125	8.19283			0.00341753				-0.316236	1.24508
T3_M_02	16.8072	24.98	8.17278			0.00346535				-0.336284	1.2625											-0.89942	0.115129
T3_M_03	17.5087	25.04	7.53125			0.00540589				-0.977814	1.96948									-0.407857	1.32671
T3_M_04	19.528	27.285	7.75699			0.00462288				-0.752073	1.68421									-0.427905	1.34528
T3_M_05	18.2611	26.09	7.82892			0.00439806				-0.680149	1.60231									-1.06944	2.09861
T3_M_06	16.4245	25.385	8.96047			0.00200738				0.451406	0.73133									-0.843694	1.79464
T3_M_07	18.2974	25.46	7.16261			0.00697976				-1.34646	2.54287									-0.771771	1.70736
T3_M_08	18.7209	26.84	8.11906			0.00359683				-0.390006	1.3104									0.359785	0.779281
Media T3_M	17.81	25.7756	7.96561		Medias	0.00423671			7.96561											-1.43808	2.7096
					Fold	1.40238	-0.543452	1.45746				1.45746	0.219487							-0.481628	1.39632
										0.359054	0.779676									0.845559	0.556495
										-0.171502	1.12623									1.07648	0.474185
										1.11323	0.462258									0.339648	0.790234
										0.202084	0.869294									1.44993	0.366039
										0.00422956	0.997073									0.593793	0.662598
										1.75362	0.296558									0.775176	0.584317
												-0.686127	0.129865
										0.227216	0.854282					-0.826202	0.152933	-0.89942				-1	0.187804
										0.207168	0.866236
										-0.434362	1.35131
										-0.208621	1.15558
										-0.136697	1.09939
										0.994858	0.501785
										-0.803008	1.74473
										0.153446	0.899101
						-0.713073	0.543452	-0.686127				-1	0.132406
Hembras
						T3_F Vs C_F
Tratamiento	GEO CT HK	M CT MC1R	∆CT			2^(-∆CT)	∆∆CT	2^(-∆∆CT)	Media ∆CT	∆∆CT	2^(-∆∆CT)	Media Geo	Error
C_F_01	16.7349	25.81	9.07506			0.00185411				0.111821	0.925419
C_F_02	17.7778	26.63	8.85217			0.00216387				-0.11107	1.08003
C_F_03	16.0736	25.12	9.04644			0.00189126				0.0831986	0.943962
C_F_04	16.8972	25.67	8.77278			0.00228628				-0.190458	1.14113
C_F_05	16.9875	26.735	9.7475			0.00116335				0.784265	0.580648
C_F_06	17.3438	25.53	8.18621			0.00343324				-0.777028	1.7136
C_F_07	16.8925	25.955	9.06251			0.00187031				0.0992698	0.933505
Media C_F	16.9582	25.9214	8.96324		Medias/Fold	0.00209463			8.96324			1	0.130023
T3_F_01	15.7338	25.18	9.44625			0.0014335				0.483007	0.715485
T3_F_02	16.5078	26.185	9.67717			0.00122147				0.713926	0.609659
T3_F_03	16.4397	25.38	8.94034			0.00203559				-0.0229039	1.016
T3_F_04	15.8044	25.855	10.0506			0.000942892				1.08738	0.470615
T3_F_05	15.0055	24.2	9.19448			0.00170681				0.231242	0.851901
T3_F_06	15.9791	25.355	9.37586			0.00150516				0.412624	0.751256
Media T3_F	15.9117	25.3592	9.44745		Medias	0.00147424			9.44745
					Fold	0.703817	0.484213	0.714887				0.714887	0.0772181
										-0.372391	1.2945
										-0.595282	1.51077
										-0.401014	1.32044
										-0.674671	1.59623
										0.300053	0.812223
										-1.26124	2.39702
										-0.384943	1.30581
												-1.39882	0.181879
										-0.00120552	1.00084
										0.229714	0.852804
										-0.507117	1.42121
										0.603168	0.658307
										-0.252971	1.19166
										-0.0715884	1.05087
						-1.42082	-0.484213	-1.39882				-1	0.108014

## Sheet: MITFa
						Machos como tratamiento dentro de los controles										T3 vs Controles con independencia del sexo
Tratamiento	GEO CT HK	M CT MITFa	∆CT			2^(-∆CT)	∆∆CT	2^(-∆∆CT)	Media ∆CT	∆∆CT	2^(-∆∆CT)	Media Geo	Error			2^(-∆CT)	∆∆CT	2^(-∆∆CT)	Media ∆CT	∆∆CT	2^(-∆∆CT)	Media Geo	Error
C_M_01	17.7553	26.5	8.74467			0.00233127				-0.742142	1.67266					0.00233127				-0.413183	1.33162
C_M_02	17.4909	26.1	8.60911			0.00256094				-0.877698	1.83744					0.00256094				-0.548739	1.46281
C_M_03	17.8212	26.895	9.07385			0.00185567				-0.412965	1.33142					0.00185567				-0.0840063	1.05996
C_M_04	17.1573	25.94	8.7827			0.00227062				-0.704112	1.62914					0.00227062				-0.375153	1.29698
C_M_05	17.7752	25.785	8.00984			0.00387969				-1.47697	2.78363					0.00387969				-1.14801	2.21608
C_M_06	16.6158	26.04	9.42423			0.00145554				-0.062581	1.04433					0.00145554				0.266378	0.831404
Media C_M	17.4359	26.21	8.77407		Medias/Fold	0.00239229			8.77407			1.63892	0.242421			0.00148013				0.242209	0.84545
C_F_01	16.7349	26.135	9.40006			0.00148013				-0.0867501	1.06198					0.00370279				-1.08068	2.11504
C_F_02	17.7778	25.855	8.07717			0.00370279				-1.40964	2.65671					0.000576082				1.60359	0.329058
C_F_03	16.0736	26.835	10.7614			0.000576082				1.27463	0.413332					0.0014025				0.31993	0.801109
C_F_04	16.8972	26.375	9.47778			0.0014025				-0.00902935	1.00628					0.00121696				0.524653	0.695126
C_F_05	16.9875	26.67	9.6825			0.00121696				0.195694	0.873153					0.00165815				0.0783597	0.947134
C_F_06	17.3438	26.58	9.23621			0.00165815				-0.250599	1.1897					0.00114336				0.614657	0.653085
C_F_07	16.8925	26.665	9.77251			0.00114336				0.285698	0.820344
Media C_F	16.9582	26.445	9.48681		Medias	0.00159714			9.48681						Medias/Fold	0.00196413			9.15785			1	0.154069
Media C	17.1787	26.3365	9.15785		Fold	1.49786	-0.712744	1.63892				1	0.268507			0.00145191				0.269978	0.829332
T3_M_01	16.9322	26.36	9.42783							-0.0293979	1.02059					0.0022084				-0.335069	1.26144
T3_M_02	16.8072	25.63	8.82278							-0.164954	1.12113					0.00275974				-0.6566	1.57636
T3_M_03	17.5087	26.01	8.50125							0.299779	0.812377					0.00355239				-1.02086	2.02913
T3_M_04	19.528	27.665	8.13699							0.008632	0.994035					0.00238149				-0.443935	1.36031
T3_M_05	18.2611	26.975	8.71392							-0.764222	1.69845					0.00123569				0.502621	0.705823
T3_M_06	16.4245	26.085	9.66047							0.650163	0.637208					0.00599258				-1.77524	3.42296
T3_M_07	18.2974	25.68	7.38261									-1	0.147915			0.00198168				-0.178792	1.13194
T3_M_08	18.7209	27.7	8.97906							0.625994	0.647973					0.000298238				2.55339	0.170354
Media T3_M	17.81	26.5131	8.70311							-0.696897	1.62101					0.000680006				1.36431	0.388419
T3_F_01	15.7338	27.445	11.7112							1.98737	0.252198					0.00118546				0.562484	0.677135
T3_F_02	16.5078	27.03	10.5222							0.703715	0.613989					0.00106819				0.712768	0.610148
T3_F_03	16.4397	26.16	9.72034							0.908438	0.532762					0.000640071				1.45163	0.365608
T3_F_04	15.8044	25.675	9.87062							0.462145	0.725906					0.000578312				1.59801	0.330332
T3_F_05	15.0055	25.615	10.6095							0.998443	0.50054
T3_F_06	15.9791	26.735	10.7559												Medias	0.00185815			9.48676
Media T3_F	15.9117	26.4433	10.5316			-0.66762	0.712744	-0.610158				-0.610158	0.163832		Fold	0.946044	0.328907	0.796139				0.796139	0.23098
Media T3	16.9965	26.4832	9.48676																	-0.742091	1.6726
																				-0.877647	1.83738
																				-0.412914	1.33137
Machos																				-0.704061	1.62908
						T3_M Vs C_M														-1.47692	2.78353
Tratamiento	GEO CT HK	M CT MITFa	∆CT			2^(-∆CT)	∆∆CT	2^(-∆∆CT)	Media ∆CT	∆∆CT	2^(-∆∆CT)	Media Geo	Error							-0.0625294	1.0443
C_M_01	17.7553	26.5	8.74467			0.00233127				-0.0293979	1.02059									-0.0866985	1.06194
C_M_02	17.4909	26.1	8.60911			0.00256094				-0.164954	1.12113									-1.40959	2.65662
C_M_03	17.8212	26.895	9.07385			0.00185567				0.299779	0.812377									1.27468	0.413317
C_M_04	17.1573	25.94	8.7827			0.00227062				0.008632	0.994035									-0.00897775	1.00624
C_M_05	17.7752	25.785	8.00984			0.00387969				-0.764222	1.69845									0.195746	0.873122
C_M_06	16.6158	26.04	9.42423			0.00145554				0.650163	0.637208									-0.250548	1.18966
Media C_M	17.4359	26.21	8.77407		Medias/Fold	0.00239229			8.77407			1	0.147915							0.28575	0.820315
T3_M_01	16.9322	26.36	9.42783			0.00145191				0.653764	0.63562
T3_M_02	16.8072	25.63	8.82278			0.0022084				0.0487165	0.966796											-1.25606	0.19352
T3_M_03	17.5087	26.01	8.50125			0.00275974				-0.272814	1.20816									-0.0589289	1.04169
T3_M_04	19.528	27.665	8.13699			0.00355239				-0.637073	1.55517									-0.663976	1.58444
T3_M_05	18.2611	26.975	8.71392			0.00238149				-0.0601493	1.04257									-0.985507	1.98001
T3_M_06	16.4245	26.085	9.66047			0.00123569				0.886406	0.54096									-1.34977	2.54871
T3_M_07	18.2974	25.68	7.38261			0.00599258				-1.39146	2.62344									-0.772842	1.70863
T3_M_08	18.7209	27.7	8.97906			0.00198168				0.204994	0.867543									0.173714	0.886558
Media T3_M	17.81	26.5131	8.70311		Medias	0.00269549			8.70311											-2.10415	4.29945
					Fold	1.12674	-0.070952	1.05041				1.05041	0.266376							-0.507699	1.42178
										0.0415541	0.971608									2.22449	0.213975
										-0.094002	1.06733									1.03541	0.487878
										0.370731	0.77339									0.233576	0.850524
										0.079584	0.94633									0.383861	0.766384
										-0.69327	1.61694									1.12272	0.459227
										0.721115	0.606628									1.2691	0.414917
												-0.95201	0.140817
										0.724716	0.605116					-1.05703	-0.328907	-1.25606				-1	0.290125
										0.119668	0.920399
										-0.201862	1.15018
										-0.566121	1.48054
										0.0108027	0.99254
										0.957358	0.514999
										-1.32051	2.49754
										0.275946	0.825909
						-0.887516	0.070952	-0.95201				-1	0.223692
Hembras
						T3_F Vs C_F
Tratamiento	GEO CT HK	M CT MITFa	∆CT			2^(-∆CT)	∆∆CT	2^(-∆∆CT)	Media ∆CT	∆∆CT	2^(-∆∆CT)	Media Geo	Error
C_F_01	16.7349	26.135	9.40006			0.00148013				-0.0867501	1.06198
C_F_02	17.7778	25.855	8.07717			0.00370279				-1.40964	2.65671
C_F_03	16.0736	26.835	10.7614			0.000576082				1.27463	0.413332
C_F_04	16.8972	26.375	9.47778			0.0014025				-0.00902935	1.00628
C_F_05	16.9875	26.67	9.6825			0.00121696				0.195694	0.873153
C_F_06	17.3438	26.58	9.23621			0.00165815				-0.250599	1.1897
C_F_07	16.8925	26.665	9.77251			0.00114336				0.285698	0.820344
Media C_F	16.9582	26.445	9.48681		Medias/Fold	0.00159714			9.48681			1	0.268507
T3_F_01	15.7338	27.445	11.7112			0.000298238				2.22444	0.213982
T3_F_02	16.5078	27.03	10.5222			0.000680006				1.03535	0.487896
T3_F_03	16.4397	26.16	9.72034			0.00118546				0.233525	0.850554
T3_F_04	15.8044	25.675	9.87062			0.00106819				0.383809	0.766411
T3_F_05	15.0055	25.615	10.6095			0.000640071				1.12267	0.459243
T3_F_06	15.9791	26.735	10.7559			0.000578312				1.26905	0.414932
Media T3_F	15.9117	26.4433	10.5316		Medias	0.000741713			10.5316
					Fold	0.464401	1.04481	0.484709				0.484709	0.0963508
										-1.13156	2.19095
										-2.45445	5.48104
										0.229819	0.852742
										-1.05384	2.07604
										-0.849114	1.80139
										-1.29541	2.45446
										-0.75911	1.69245
												-2.06309	0.553955
										1.17963	0.441465
										-0.00945317	1.00657
										-0.811283	1.75477
										-0.660999	1.58118
										0.0778624	0.94746
										0.224245	0.856043
						-2.15331	-1.04481	-2.06309				-1	0.19878

[truncated: 7 more sheets: Slc24a5, Sox10, TYR, TYRP1a, TYRP1b, Estadistica, Resultados]
